# Supplementary material for: From musk to body odor: Decoding olfaction through genetic variation
Source: PLoS Genet. 2022 Feb 3;18(2):e1009564. doi: 10.1371/journal.pgen.1009564 (PMC8812863; doi:10.1371/journal.pgen.1009564)
Supplement: S1 Data — Matching validation data is included for regions where data is present. (CSV) [file pgen.1009564.s001.csv]

CHR	POS	SNP	odor	task	BETA.discovery	P.discovery	beta.validation	P.validation	Concentration_validation
6	152500703	rs117391865	androstenone	intensity	2.971	1.48E-08	NA	NA	dil1
11	59041725	rs7926943	beta-ionone	intensity	0.7071	3.23E-10	NA	NA	dil1
11	59045863	rs7945064	beta-ionone	intensity	0.7353	5.27E-11	NA	NA	dil1
11	59046174	rs10750912	beta-ionone	intensity	0.7353	5.27E-11	NA	NA	dil1
11	59047980	rs11501602	beta-ionone	intensity	0.7315	4.45E-11	NA	NA	dil1
11	59051014	rs7111928	beta-ionone	intensity	0.738	4.88E-11	NA	NA	dil1
11	59054327	rs7928120	beta-ionone	intensity	0.9756	1.92E-14	NA	NA	dil1
11	59059372	rs10792231	beta-ionone	intensity	0.7343	4.47E-11	NA	NA	dil1
11	59060150	rs1945588	beta-ionone	intensity	0.7436	3.33E-11	NA	NA	dil1
11	59062166	rs11229912	beta-ionone	intensity	0.7436	3.33E-11	NA	NA	dil1
11	59065162	rs1945589	beta-ionone	intensity	0.7778	3.69E-12	NA	NA	dil1
11	59065363	rs7951053	beta-ionone	intensity	0.7623	9.40E-12	NA	NA	dil1
11	59066135	rs36130299	beta-ionone	intensity	0.7803	2.62E-09	NA	NA	dil1
11	59066158	rs528904117	beta-ionone	intensity	0.772	8.57E-13	NA	NA	dil1
11	59066160	rs533313733	beta-ionone	intensity	0.772	8.57E-13	NA	NA	dil1
11	59068796	rs11229914	beta-ionone	intensity	0.7686	4.83E-12	NA	NA	dil1
11	59071040	rs1945587	beta-ionone	intensity	0.914	3.91E-17	NA	NA	dil1
11	59071093	rs34571868	beta-ionone	intensity	1.16	6.91E-15	NA	NA	dil1
11	59071890	rs1113054	beta-ionone	intensity	0.9149	3.41E-17	NA	NA	dil1
11	59074540	rs2177244	beta-ionone	intensity	0.9149	3.41E-17	NA	NA	dil1
11	59074571	rs2177245	beta-ionone	intensity	0.9149	3.41E-17	NA	NA	dil1
11	59074837	rs4360718	beta-ionone	intensity	0.91	4.45E-17	NA	NA	dil1
11	59074995	rs11284306	beta-ionone	intensity	0.9149	3.41E-17	NA	NA	dil1
11	59076326	rs7124980	beta-ionone	intensity	1.16	6.91E-15	NA	NA	dil1
11	59076472	rs7932805	beta-ionone	intensity	0.9292	1.35E-17	NA	NA	dil1
11	59076781	rs7938937	beta-ionone	intensity	1.15	4.31E-22	NA	NA	dil1
11	59076836	rs2204168	beta-ionone	intensity	0.9193	2.67E-17	NA	NA	dil1
11	59078661	rs6591520	beta-ionone	intensity	1.142	8.64E-22	NA	NA	dil1
11	59078790	rs75495028	beta-ionone	intensity	1.16	6.91E-15	NA	NA	dil1
11	59080705	rs34083164	beta-ionone	intensity	1.16	6.91E-15	NA	NA	dil1
11	59081396	rs7934493	beta-ionone	intensity	1.16	6.91E-15	NA	NA	dil1
11	59082485	rs1522759	beta-ionone	intensity	1.159	1.85E-22	NA	NA	dil1
11	59083955	rs7927660	beta-ionone	intensity	1.159	1.85E-22	NA	NA	dil1
11	59084706	rs61904569	beta-ionone	intensity	1.16	6.91E-15	NA	NA	dil1
11	59085167	rs4536240	beta-ionone	intensity	0.9149	3.41E-17	NA	NA	dil1
11	59085467	rs4939272	beta-ionone	intensity	0.9716	2.96E-19	NA	NA	dil1
11	59085841	rs10792232	beta-ionone	intensity	1.254	6.14E-26	NA	NA	dil1
11	59086412	rs7103331	beta-ionone	intensity	0.9774	1.66E-19	NA	NA	dil1
11	59087167	rs4586184	beta-ionone	intensity	0.9716	2.96E-19	NA	NA	dil1
11	59087572	rs7394727	beta-ionone	intensity	1.244	1.51E-25	NA	NA	dil1
11	59087732	rs1916140	beta-ionone	intensity	1.025	2.50E-08	NA	NA	dil1
11	59087882	rs1851515	beta-ionone	intensity	0.9618	6.30E-19	NA	NA	dil1
11	59088875	rs2140228	beta-ionone	intensity	0.9774	1.66E-19	NA	NA	dil1
11	59089949	rs7107781	beta-ionone	intensity	0.9716	2.96E-19	NA	NA	dil1
11	59090802	rs1403332	beta-ionone	intensity	0.9716	2.96E-19	NA	NA	dil1
11	59090935	rs1403331	beta-ionone	intensity	0.9774	1.66E-19	NA	NA	dil1
11	59091427	rs1522758	beta-ionone	intensity	1.254	6.14E-26	NA	NA	dil1
11	59092017	rs2105792	beta-ionone	intensity	0.9774	1.66E-19	NA	NA	dil1
11	59092325	rs2097163	beta-ionone	intensity	1.025	2.50E-08	NA	NA	dil1
11	59092557	rs1945595	beta-ionone	intensity	1.2	1.53E-16	NA	NA	dil1
11	59092761	rs1945594	beta-ionone	intensity	0.9716	2.96E-19	NA	NA	dil1
11	59092970	rs10750915	beta-ionone	intensity	0.9716	2.96E-19	NA	NA	dil1
11	59093122	rs10750916	beta-ionone	intensity	0.9774	1.66E-19	NA	NA	dil1
11	59093124	rs10750917	beta-ionone	intensity	0.9618	6.30E-19	NA	NA	dil1
11	59094353	rs4939275	beta-ionone	intensity	0.9618	6.30E-19	NA	NA	dil1
11	59094563	rs4939276	beta-ionone	intensity	0.9618	6.30E-19	NA	NA	dil1
11	59095157	rs7950699	beta-ionone	intensity	0.9716	2.96E-19	NA	NA	dil1
11	59095368	rs7950935	beta-ionone	intensity	0.9618	6.30E-19	NA	NA	dil1
11	59095510	rs6591522	beta-ionone	intensity	0.9716	2.96E-19	NA	NA	dil1
11	59096026	rs1608213	beta-ionone	intensity	0.9618	6.30E-19	NA	NA	dil1
11	59096535	rs7103948	beta-ionone	intensity	0.9716	2.96E-19	NA	NA	dil1
11	59096609	rs10736695	beta-ionone	intensity	0.9618	6.30E-19	NA	NA	dil1
11	59096786	rs4312083	beta-ionone	intensity	1.254	6.14E-26	NA	NA	dil1
11	59097697	rs1522756	beta-ionone	intensity	1.2	1.53E-16	NA	NA	dil1
11	59098456	rs7950195	beta-ionone	intensity	1.244	1.51E-25	NA	NA	dil1
11	59098483	rs7935499	beta-ionone	intensity	0.9716	2.96E-19	NA	NA	dil1
11	59098684	rs12419350	beta-ionone	intensity	1.2	1.53E-16	NA	NA	dil1
11	59099081	rs6591523	beta-ionone	intensity	1.025	2.50E-08	NA	NA	dil1
11	59100216	rs10736696	beta-ionone	intensity	0.9716	2.96E-19	NA	NA	dil1
11	59100620	rs7107591	beta-ionone	intensity	0.9716	2.96E-19	NA	NA	dil1
11	59100977	rs568756514	beta-ionone	intensity	1.169	3.73E-16	NA	NA	dil1
11	59101176	rs10896962	beta-ionone	intensity	0.9716	2.96E-19	NA	NA	dil1
11	59101682	rs4938916	beta-ionone	intensity	1.254	6.14E-26	NA	NA	dil1
11	59102501	rs7105556	beta-ionone	intensity	0.9774	1.66E-19	NA	NA	dil1
11	59103350	rs2091008	beta-ionone	intensity	0.9716	2.96E-19	NA	NA	dil1
11	59103691	rs4939278	beta-ionone	intensity	1.009	9.29E-21	NA	NA	dil1
11	59103833	rs1522757	beta-ionone	intensity	1.045	1.39E-08	NA	NA	dil1
11	59104796	rs6591525	beta-ionone	intensity	1.045	1.39E-08	NA	NA	dil1
11	59104849	rs7129122	beta-ionone	intensity	1.045	1.39E-08	NA	NA	dil1
11	59106775	rs7929008	beta-ionone	intensity	1.2	1.53E-16	NA	NA	dil1
11	59107406	rs1851514	beta-ionone	intensity	1.154	1.17E-09	NA	NA	dil1
11	59107428	rs4939279	beta-ionone	intensity	1.154	1.17E-09	NA	NA	dil1
11	59108415	rs11229923	beta-ionone	intensity	1.293	2.14E-27	NA	NA	dil1
11	59108487	rs11229924	beta-ionone	intensity	1.293	2.14E-27	NA	NA	dil1
11	59108498	rs11229925	beta-ionone	intensity	1.2	1.53E-16	NA	NA	dil1
11	59108584	rs117560362	beta-ionone	intensity	1.24	4.34E-10	NA	NA	dil1
11	59109167	rs10431129	beta-ionone	intensity	1.293	2.14E-27	NA	NA	dil1
11	59110605	rs7117354	beta-ionone	intensity	1.154	1.17E-09	NA	NA	dil1
11	59110963	rs4304795	beta-ionone	intensity	0.9716	2.96E-19	NA	NA	dil1
11	59111504	rs34107601	beta-ionone	intensity	0.9716	2.96E-19	NA	NA	dil1
11	59111895	rs149976996	beta-ionone	intensity	1.2	1.53E-16	NA	NA	dil1
11	59111996	rs9666405	beta-ionone	intensity	1.008	2.67E-08	NA	NA	dil1
11	59112137	rs9666411	beta-ionone	intensity	0.9716	2.96E-19	NA	NA	dil1
11	59112317	rs4356245	beta-ionone	intensity	0.9553	1.15E-18	NA	NA	dil1
11	59112491	rs9666425	beta-ionone	intensity	0.9735	1.97E-19	NA	NA	dil1
11	59113191	rs4939280	beta-ionone	intensity	0.9735	1.97E-19	NA	NA	dil1
11	59114400	rs6591527	beta-ionone	intensity	1.045	1.39E-08	NA	NA	dil1
11	59115278	rs6591528	beta-ionone	intensity	0.9674	3.49E-19	NA	NA	dil1
11	59115352	rs4939281	beta-ionone	intensity	0.9735	1.97E-19	NA	NA	dil1
11	59115390	rs4939282	beta-ionone	intensity	1.31	5.96E-28	NA	NA	dil1
11	59116164	rs11501603	beta-ionone	intensity	0.9636	4.23E-19	NA	NA	dil1
11	59116186	rs4482048	beta-ionone	intensity	1.232	3.94E-17	NA	NA	dil1
11	59116705	rs7944892	beta-ionone	intensity	1.015	1.28E-20	NA	NA	dil1
11	59117046	rs7949055	beta-ionone	intensity	1.015	1.28E-20	NA	NA	dil1
11	59117219	rs7935325	beta-ionone	intensity	1.335	4.26E-28	NA	NA	dil1
11	59117515	rs4479010	beta-ionone	intensity	1.134	6.31E-09	NA	NA	dil1
11	59118914	rs4556553	beta-ionone	intensity	1.141	5.67E-09	NA	NA	dil1
11	59119181	rs34387009	beta-ionone	intensity	1.219	4.20E-17	NA	NA	dil1
11	59120906	rs1608214	beta-ionone	intensity	1.141	5.67E-09	NA	NA	dil1
11	59121044	rs34921388	beta-ionone	intensity	1.015	1.28E-20	NA	NA	dil1
11	59121276	rs61904597	beta-ionone	intensity	1.219	4.20E-17	NA	NA	dil1
11	59122230	rs940022	beta-ionone	intensity	1.13	4.81E-09	NA	NA	dil1
11	59122623	rs1522755	beta-ionone	intensity	1.409	7.78E-12	NA	NA	dil1
11	59122645	rs12419033	beta-ionone	intensity	1.204	9.69E-17	NA	NA	dil1
11	59122934	rs12417674	beta-ionone	intensity	1.219	4.20E-17	NA	NA	dil1
11	59123575	rs12419445	beta-ionone	intensity	1.219	4.20E-17	NA	NA	dil1
11	59123814	rs4939283	beta-ionone	intensity	1.053	5.90E-22	NA	NA	dil1
11	59124014	rs61902460	beta-ionone	intensity	1.219	4.20E-17	NA	NA	dil1
11	59124833	rs4938918	beta-ionone	intensity	1.389	2.15E-11	NA	NA	dil1
11	59126226	rs57552445	beta-ionone	intensity	1.219	4.20E-17	NA	NA	dil1
11	59126815	rs1464563	beta-ionone	intensity	1.219	4.20E-17	NA	NA	dil1
11	59127306	rs2040326	beta-ionone	intensity	1.053	5.90E-22	NA	NA	dil1
11	59128042	rs34730029	beta-ionone	intensity	1.176	2.78E-16	NA	NA	dil1
11	59128478	rs12418613	beta-ionone	intensity	1.219	4.20E-17	NA	NA	dil1
11	59128518	rs7121582	beta-ionone	intensity	1.038	1.83E-21	NA	NA	dil1
11	59128589	rs34813442	beta-ionone	intensity	1.19	1.98E-16	NA	NA	dil1
11	59128796	rs12421511	beta-ionone	intensity	1.219	4.20E-17	NA	NA	dil1
11	59128885	rs1894124	beta-ionone	intensity	1.366	2.09E-11	NA	NA	dil1
11	59129579	rs11229933	beta-ionone	intensity	1.204	9.69E-17	NA	NA	dil1
11	59129669	rs11229934	beta-ionone	intensity	1.219	4.20E-17	NA	NA	dil1
11	59129765	rs11229935	beta-ionone	intensity	1.219	4.20E-17	NA	NA	dil1
11	59130747	rs61902462	beta-ionone	intensity	1.219	4.20E-17	NA	NA	dil1
11	59130899	rs4939284	beta-ionone	intensity	1.413	1.44E-30	NA	NA	dil1
11	59132798	rs7941190	beta-ionone	intensity	1.052	7.00E-22	11.85	3.18E-11	dil1
11	59132882	rs10896964	beta-ionone	intensity	1.051	7.22E-22	10.71	3.95E-09	dil1
11	59134254	rs881832	beta-ionone	intensity	1.366	2.09E-11	NA	NA	dil1
11	59134348	rs881833	beta-ionone	intensity	1.366	2.09E-11	NA	NA	dil1
11	59134367	rs881834	beta-ionone	intensity	1.413	1.44E-30	NA	NA	dil1
11	59134519	rs3862657	beta-ionone	intensity	1.366	2.09E-11	NA	NA	dil1
11	59134722	rs1916139	beta-ionone	intensity	1.047	1.04E-21	NA	NA	dil1
11	59135172	rs1608210	beta-ionone	intensity	1.413	1.44E-30	NA	NA	dil1
11	59135700	rs1589600	beta-ionone	intensity	1.047	1.04E-21	NA	NA	dil1
11	59135704	rs1955070	beta-ionone	intensity	1.219	4.20E-17	NA	NA	dil1
11	59135964	rs12420443	beta-ionone	intensity	1.219	4.20E-17	NA	NA	dil1
11	59136291	rs12801196	beta-ionone	intensity	1.219	4.20E-17	NA	NA	dil1
11	59136637	rs34174435	beta-ionone	intensity	1.024	6.82E-21	NA	NA	dil1
11	59137116	rs1829806	beta-ionone	intensity	1.366	2.09E-11	NA	NA	dil1
11	59137213	rs1589601	beta-ionone	intensity	1.219	4.20E-17	NA	NA	dil1
11	59137282	rs1608211	beta-ionone	intensity	1.413	1.44E-30	NA	NA	dil1
11	59137366	rs1608212	beta-ionone	intensity	1.052	7.00E-22	NA	NA	dil1
11	59137612	rs2222440	beta-ionone	intensity	1.204	9.69E-17	NA	NA	dil1
11	59137734	rs7107294	beta-ionone	intensity	1.366	2.09E-11	NA	NA	dil1
11	59137937	rs58471017	beta-ionone	intensity	1.219	4.20E-17	NA	NA	dil1
11	59138860	rs1357374	beta-ionone	intensity	1.047	1.04E-21	NA	NA	dil1
11	59139199	rs10501378	beta-ionone	intensity	1.219	4.20E-17	NA	NA	dil1
11	59139246	rs1972149	beta-ionone	intensity	1.047	1.04E-21	NA	NA	dil1
11	59139450	rs7934882	beta-ionone	intensity	1.219	4.20E-17	NA	NA	dil1
11	59139780	rs1357375	beta-ionone	intensity	1.366	2.09E-11	NA	NA	dil1
11	59140145	rs1851513	beta-ionone	intensity	1.052	7.00E-22	NA	NA	dil1
11	59140177	rs34037092	beta-ionone	intensity	1.219	4.20E-17	NA	NA	dil1
11	59140234	rs2213082	beta-ionone	intensity	1.389	2.15E-11	NA	NA	dil1
11	59140470	rs1961870	beta-ionone	intensity	1.047	1.04E-21	NA	NA	dil1
11	59140484	rs1961297	beta-ionone	intensity	1.219	4.20E-17	NA	NA	dil1
11	59140529	rs1818821	beta-ionone	intensity	1.366	2.09E-11	NA	NA	dil1
11	59140569	rs1818822	beta-ionone	intensity	1.366	2.09E-11	NA	NA	dil1
11	59140606	rs1961869	beta-ionone	intensity	1.413	1.44E-30	NA	NA	dil1
11	59141537	rs7121453	beta-ionone	intensity	1.389	2.15E-11	NA	NA	dil1
11	59141749	rs11606022	beta-ionone	intensity	1.26	3.79E-17	NA	NA	dil1
11	59142522	rs58104188	beta-ionone	intensity	1.219	4.20E-17	NA	NA	dil1
11	59143084	rs4485127	beta-ionone	intensity	1.047	1.04E-21	NA	NA	dil1
11	59143093	rs4536241	beta-ionone	intensity	1.219	4.20E-17	NA	NA	dil1
11	59143200	rs4345985	beta-ionone	intensity	1.219	4.20E-17	NA	NA	dil1
11	59143303	rs4325328	beta-ionone	intensity	1.219	4.20E-17	NA	NA	dil1
11	59143439	rs28841879	beta-ionone	intensity	1.219	4.20E-17	NA	NA	dil1
11	59143894	rs7936596	beta-ionone	intensity	1.406	1.77E-30	NA	NA	dil1
11	59143911	rs12419774	beta-ionone	intensity	1.219	4.20E-17	NA	NA	dil1
11	59143960	rs12417248	beta-ionone	intensity	1.219	4.20E-17	NA	NA	dil1
11	59144140	rs12421509	beta-ionone	intensity	1.219	4.20E-17	NA	NA	dil1
11	59144717	rs34365351	beta-ionone	intensity	1.219	4.20E-17	NA	NA	dil1
11	59144978	rs12808731	beta-ionone	intensity	1.219	4.20E-17	NA	NA	dil1
11	59145048	rs2027773	beta-ionone	intensity	1.389	2.15E-11	NA	NA	dil1
11	59145146	rs12420477	beta-ionone	intensity	1.219	4.20E-17	NA	NA	dil1
11	59145276	rs10736698	beta-ionone	intensity	1.389	2.15E-11	NA	NA	dil1
11	59145842	rs17498539	beta-ionone	intensity	1.212	6.77E-17	NA	NA	dil1
11	59146382	rs12786655	beta-ionone	intensity	1.212	6.77E-17	NA	NA	dil1
11	59146611	rs34484733	beta-ionone	intensity	1.413	1.44E-30	NA	NA	dil1
11	59147075	rs1996858	beta-ionone	intensity	1.413	1.44E-30	NA	NA	dil1
11	59147187	rs17498652	beta-ionone	intensity	1.212	6.77E-17	NA	NA	dil1
11	59147641	rs140102303	beta-ionone	intensity	1.212	6.77E-17	NA	NA	dil1
11	59147877	rs12806497	beta-ionone	intensity	1.212	6.77E-17	NA	NA	dil1
11	59148313	rs2123676	beta-ionone	intensity	1.066	1.70E-22	NA	NA	dil1
11	59148407	rs2123675	beta-ionone	intensity	1.066	1.70E-22	NA	NA	dil1
11	59148729	rs35872497	beta-ionone	intensity	1.212	6.77E-17	NA	NA	dil1
11	59148840	rs61902489	beta-ionone	intensity	1.212	6.77E-17	NA	NA	dil1
11	59148917	rs35054620	beta-ionone	intensity	1.366	2.09E-11	NA	NA	dil1
11	59149159	rs973477	beta-ionone	intensity	1.366	2.09E-11	NA	NA	dil1
11	59149453	rs36164804	beta-ionone	intensity	1.212	6.77E-17	NA	NA	dil1
11	59149512	rs4576842	beta-ionone	intensity	1.366	2.09E-11	NA	NA	dil1
11	59149516	rs12801307	beta-ionone	intensity	1.212	6.77E-17	NA	NA	dil1
11	59149553	rs4430534	beta-ionone	intensity	1.413	1.44E-30	NA	NA	dil1
11	59149692	rs11600710	beta-ionone	intensity	1.212	6.77E-17	NA	NA	dil1
11	59149741	rs4569025	beta-ionone	intensity	1.366	2.09E-11	NA	NA	dil1
11	59150795	rs150104857	beta-ionone	intensity	1.212	6.77E-17	NA	NA	dil1
11	59151090	rs9734086	beta-ionone	intensity	1.066	1.70E-22	NA	NA	dil1
11	59151132	rs12807948	beta-ionone	intensity	1.212	6.77E-17	NA	NA	dil1
11	59151329	rs35011158	beta-ionone	intensity	1.212	6.77E-17	NA	NA	dil1
11	59151513	rs7943317	beta-ionone	intensity	1.413	1.44E-30	NA	NA	dil1
11	59151542	rs7930646	beta-ionone	intensity	1.366	2.09E-11	NA	NA	dil1
11	59151599	rs7944329	beta-ionone	intensity	1.066	1.70E-22	NA	NA	dil1
11	59151765	rs35697000	beta-ionone	intensity	1.212	6.77E-17	NA	NA	dil1
11	59152091	rs6591534	beta-ionone	intensity	1.366	2.09E-11	NA	NA	dil1
11	59152216	rs34990583	beta-ionone	intensity	1.212	6.77E-17	NA	NA	dil1
11	59152430	rs9734400	beta-ionone	intensity	1.389	2.15E-11	NA	NA	dil1
11	59152469	rs9734191	beta-ionone	intensity	1.413	1.44E-30	NA	NA	dil1
11	59152705	rs142094397	beta-ionone	intensity	1.212	6.77E-17	NA	NA	dil1
11	59152978	rs11229939	beta-ionone	intensity	1.066	1.70E-22	NA	NA	dil1
11	59152980	rs141677029	beta-ionone	intensity	1.066	1.70E-22	NA	NA	dil1
11	59153007	rs10896966	beta-ionone	intensity	1.366	2.09E-11	NA	NA	dil1
11	59153322	rs10792238	beta-ionone	intensity	1.413	1.44E-30	NA	NA	dil1
11	59153576	rs59233016	beta-ionone	intensity	1.212	6.77E-17	NA	NA	dil1
11	59154302	rs112947174	beta-ionone	intensity	1.212	6.77E-17	NA	NA	dil1
11	59154561	rs10896967	beta-ionone	intensity	1.366	2.09E-11	NA	NA	dil1
11	59154654	rs111722134	beta-ionone	intensity	1.212	6.77E-17	NA	NA	dil1
11	59154900	rs61902528	beta-ionone	intensity	1.212	6.77E-17	NA	NA	dil1
11	59155143	rs35690484	beta-ionone	intensity	1.212	6.77E-17	NA	NA	dil1
11	59155163	rs34231195	beta-ionone	intensity	1.212	6.77E-17	NA	NA	dil1
11	59155697	rs1584814	beta-ionone	intensity	1.413	1.44E-30	NA	NA	dil1
11	59155906	rs11229943	beta-ionone	intensity	1.204	9.69E-17	NA	NA	dil1
11	59155925	rs1597990	beta-ionone	intensity	1.389	2.15E-11	NA	NA	dil1
11	59156200	rs11229944	beta-ionone	intensity	1.212	6.77E-17	NA	NA	dil1
11	59156405	rs11600743	beta-ionone	intensity	1.212	6.77E-17	NA	NA	dil1
11	59156660	rs9988845	beta-ionone	intensity	1.366	2.09E-11	NA	NA	dil1
11	59156917	rs10792239	beta-ionone	intensity	1.413	1.44E-30	NA	NA	dil1
11	59157608	rs35823674	beta-ionone	intensity	1.287	9.87E-27	NA	NA	dil1
11	59157708	rs11606607	beta-ionone	intensity	1.212	6.77E-17	NA	NA	dil1
11	59157709	rs11600387	beta-ionone	intensity	1.212	6.77E-17	NA	NA	dil1
11	59158349	rs1584813	beta-ionone	intensity	1.368	4.86E-11	NA	NA	dil1
11	59158381	rs34948371	beta-ionone	intensity	0.7922	3.40E-11	NA	NA	dil1
11	59158605	rs1453534	beta-ionone	intensity	1.459	5.19E-12	NA	NA	dil1
11	59159600	rs2219071	beta-ionone	intensity	1.345	4.69E-11	NA	NA	dil1
11	59160130	rs1377557	beta-ionone	intensity	1.368	4.86E-11	NA	NA	dil1
11	59160868	rs7933143	beta-ionone	intensity	1.066	1.70E-22	NA	NA	dil1
11	59161464	rs35161597	beta-ionone	intensity	1.212	6.77E-17	NA	NA	dil1
11	59162571	rs10750920	beta-ionone	intensity	1.472	2.83E-12	NA	NA	dil1
11	59163325	rs1949710	beta-ionone	intensity	1.472	2.83E-12	NA	NA	dil1
11	59163735	rs11601772	beta-ionone	intensity	1.194	2.30E-16	NA	NA	dil1
11	59165135	rs1453539	beta-ionone	intensity	1.073	7.95E-23	NA	NA	dil1
11	59165522	rs10896968	beta-ionone	intensity	1.073	7.95E-23	NA	NA	dil1
11	59166165	rs1453540	beta-ionone	intensity	1.391	1.27E-11	NA	NA	dil1
11	59166402	rs11607526	beta-ionone	intensity	1.19	2.49E-16	NA	NA	dil1
11	59169295	rs11604216	beta-ionone	intensity	0.7838	5.56E-11	NA	NA	dil1
11	59170149	rs1597993	beta-ionone	intensity	1.472	2.83E-12	NA	NA	dil1
11	59171532	rs12420661	beta-ionone	intensity	0.7838	5.56E-11	NA	NA	dil1
11	59171598	rs12421650	beta-ionone	intensity	1.194	2.30E-16	NA	NA	dil1
11	59172594	rs1817156	beta-ionone	intensity	1.472	2.83E-12	NA	NA	dil1
11	59173110	rs35656162	beta-ionone	intensity	1.179	4.55E-16	NA	NA	dil1
11	59173969	rs9667089	beta-ionone	intensity	1.065	1.81E-22	NA	NA	dil1
11	59174034	rs199625057	beta-ionone	intensity	1.194	2.30E-16	NA	NA	dil1
11	59174205	rs11229947	beta-ionone	intensity	1.074	7.29E-23	NA	NA	dil1
11	59174376	rs11229948	beta-ionone	intensity	1.073	7.95E-23	NA	NA	dil1
11	59174556	rs111590981	beta-ionone	intensity	0.7697	1.53E-10	NA	NA	dil1
11	59175908	rs34497940	beta-ionone	intensity	1.194	2.30E-16	NA	NA	dil1
11	59176495	rs61902533	beta-ionone	intensity	1.194	2.30E-16	NA	NA	dil1
11	59176691	rs61902557	beta-ionone	intensity	0.7838	5.56E-11	NA	NA	dil1
11	59177402	rs11605902	beta-ionone	intensity	1.179	4.55E-16	NA	NA	dil1
11	59178565	rs10896970	beta-ionone	intensity	1.399	3.57E-12	NA	NA	dil1
11	59179022	rs7128953	beta-ionone	intensity	1.095	9.33E-24	NA	NA	dil1
11	59179453	rs138864524	beta-ionone	intensity	1.363	2.48E-11	NA	NA	dil1
11	59180301	rs528086318	beta-ionone	intensity	0.7302	1.14E-09	NA	NA	dil1
11	59180883	rs61902558	beta-ionone	intensity	1.208	4.14E-16	NA	NA	dil1
11	59182159	rs57780934	beta-ionone	intensity	1.208	4.14E-16	NA	NA	dil1
11	59182765	rs61902559	beta-ionone	intensity	0.8042	3.80E-11	NA	NA	dil1
11	59184192	rs1879929	beta-ionone	intensity	1.095	9.95E-24	NA	NA	dil1
11	59184688	rs117971042	beta-ionone	intensity	1.472	4.15E-12	NA	NA	dil1
11	59187545	rs2198451	beta-ionone	intensity	1.406	3.51E-30	NA	NA	dil1
11	59189233	rs9988851	beta-ionone	intensity	1.431	4.69E-42	NA	NA	dil1
11	59189282	rs34796825	beta-ionone	intensity	1.373	1.21E-11	NA	NA	dil1
11	59189405	rs9988824	beta-ionone	intensity	1.373	1.21E-11	NA	NA	dil1
11	59189912	rs1453547	beta-ionone	intensity	1.151	3.08E-16	17.19	3.81E-11	dil1
11	59190499	rs11602535	beta-ionone	intensity	1.145	1.94E-16	NA	NA	dil1
11	59190529	rs34222593	beta-ionone	intensity	1.162	2.36E-16	NA	NA	dil1
11	59190650	rs17584022	beta-ionone	intensity	1.139	2.66E-16	NA	NA	dil1
11	59190811	rs12787182	beta-ionone	intensity	1.139	2.66E-16	NA	NA	dil1
11	59191240	rs2198452	beta-ionone	intensity	1.378	1.14E-11	NA	NA	dil1
11	59192089	rs1453548	beta-ionone	intensity	1.43	5.48E-42	NA	NA	dil1
11	59192902	rs11605288	beta-ionone	intensity	1.162	2.36E-16	NA	NA	dil1
11	59193141	rs2100403	beta-ionone	intensity	1.193	2.28E-17	NA	NA	dil1
11	59193265	rs7120664	beta-ionone	intensity	1.378	1.14E-11	NA	NA	dil1
11	59193362	rs1453549	beta-ionone	intensity	1.162	2.36E-16	NA	NA	dil1
11	59193411	rs7120797	beta-ionone	intensity	1.43	5.48E-42	NA	NA	dil1
11	59193419	rs7119928	beta-ionone	intensity	1.43	5.48E-42	NA	NA	dil1
11	59193527	rs1453550	beta-ionone	intensity	1.162	2.36E-16	NA	NA	dil1
11	59193547	rs1453551	beta-ionone	intensity	1.162	2.36E-16	NA	NA	dil1
11	59194217	rs59861908	beta-ionone	intensity	1.433	7.30E-42	NA	NA	dil1
11	59194315	rs1349777	beta-ionone	intensity	1.162	2.36E-16	NA	NA	dil1
11	59194787	rs7935959	beta-ionone	intensity	1.162	2.36E-16	NA	NA	dil1
11	59195249	rs11602856	beta-ionone	intensity	1.162	2.36E-16	NA	NA	dil1
11	59195329	rs11606927	beta-ionone	intensity	1.162	2.36E-16	NA	NA	dil1
11	59195508	rs34217668	beta-ionone	intensity	1.144	7.54E-16	NA	NA	dil1
11	59196184	rs1453552	beta-ionone	intensity	1.162	2.36E-16	NA	NA	dil1
11	59196449	rs35630700	beta-ionone	intensity	1.162	2.36E-16	NA	NA	dil1
11	59196518	rs1453553	beta-ionone	intensity	1.378	1.14E-11	NA	NA	dil1
11	59196941	rs12785234	beta-ionone	intensity	1.162	2.36E-16	NA	NA	dil1
11	59196954	rs1377558	beta-ionone	intensity	1.378	1.14E-11	NA	NA	dil1
11	59198544	rs143913250	beta-ionone	intensity	1.162	2.36E-16	NA	NA	dil1
11	59198771	rs61901576	beta-ionone	intensity	1.162	2.36E-16	NA	NA	dil1
11	59199010	rs896877	beta-ionone	intensity	1.43	5.48E-42	NA	NA	dil1
11	59199141	rs896878	beta-ionone	intensity	1.43	5.48E-42	NA	NA	dil1
11	59199455	rs7924822	beta-ionone	intensity	1.162	2.36E-16	NA	NA	dil1
11	59199831	rs7106124	beta-ionone	intensity	1.43	5.48E-42	NA	NA	dil1
11	59199917	rs1453532	beta-ionone	intensity	1.378	1.14E-11	NA	NA	dil1
11	59200069	rs1453533	beta-ionone	intensity	1.162	2.36E-16	NA	NA	dil1
11	59201347	rs12806001	beta-ionone	intensity	1.197	1.19E-17	NA	NA	dil1
11	59202250	rs7114559	beta-ionone	intensity	1.378	1.14E-11	NA	NA	dil1
11	59203159	rs2903656	beta-ionone	intensity	1.43	5.48E-42	NA	NA	dil1
11	59203276	rs7118850	beta-ionone	intensity	1.433	7.30E-42	NA	NA	dil1
11	59203371	rs7118978	beta-ionone	intensity	1.43	5.48E-42	NA	NA	dil1
11	59203603	rs1020609	beta-ionone	intensity	1.378	1.14E-11	NA	NA	dil1
11	59203848	rs12416933	beta-ionone	intensity	1.197	1.19E-17	NA	NA	dil1
11	59204642	rs10792240	beta-ionone	intensity	1.43	5.48E-42	NA	NA	dil1
11	59204719	rs1026316	beta-ionone	intensity	1.194	1.52E-17	NA	NA	dil1
11	59204904	rs1026317	beta-ionone	intensity	1.378	1.14E-11	NA	NA	dil1
11	59204920	rs1026318	beta-ionone	intensity	1.378	1.14E-11	NA	NA	dil1
11	59205522	rs1026319	beta-ionone	intensity	1.194	1.52E-17	NA	NA	dil1
11	59205759	rs1026320	beta-ionone	intensity	1.197	1.19E-17	NA	NA	dil1
11	59205772	rs2167923	beta-ionone	intensity	1.197	1.19E-17	NA	NA	dil1
11	59206233	rs10792241	beta-ionone	intensity	1.378	1.14E-11	NA	NA	dil1
11	59206518	rs12808866	beta-ionone	intensity	1.197	1.19E-17	NA	NA	dil1
11	59207104	rs7943445	beta-ionone	intensity	1.378	1.14E-11	NA	NA	dil1
11	59207300	rs61901593	beta-ionone	intensity	1.197	1.19E-17	NA	NA	dil1
11	59207480	rs7943941	beta-ionone	intensity	1.378	1.14E-11	NA	NA	dil1
11	59208179	rs9787928	beta-ionone	intensity	1.197	1.19E-17	NA	NA	dil1
11	59208753	rs9787846	beta-ionone	intensity	1.197	1.19E-17	NA	NA	dil1
11	59209058	rs12794700	beta-ionone	intensity	1.197	1.19E-17	NA	NA	dil1
11	59209328	rs7107956	beta-ionone	intensity	1.378	1.14E-11	NA	NA	dil1
11	59209778	rs2867731	beta-ionone	intensity	1.43	5.48E-42	NA	NA	dil1
11	59210122	rs12801029	beta-ionone	intensity	1.197	1.19E-17	NA	NA	dil1
11	59210289	rs7947471	beta-ionone	intensity	1.43	5.48E-42	NA	NA	dil1
11	59210480	rs7948562	beta-ionone	intensity	1.378	1.14E-11	NA	NA	dil1
11	59210550	rs7947825	beta-ionone	intensity	1.194	1.52E-17	13.7	2.16E-11	dil1
11	59210761	rs11605572	beta-ionone	intensity	1.197	1.19E-17	17.15	1.86E-11	dil1
11	59210795	rs17153732	beta-ionone	intensity	1.378	1.14E-11	NA	NA	dil1
11	59211188	rs6591536	beta-ionone	intensity	1.43	5.48E-42	19.06	2.03E-29	dil1
11	59211265	rs7941591	beta-ionone	intensity	1.43	5.48E-42	19.06	2.03E-29	dil1
11	59211421	rs17591107	beta-ionone	intensity	1.197	1.19E-17	17.14	3.88E-11	dil1
11	59211792	rs35421205	beta-ionone	intensity	1.256	3.31E-10	NA	NA	dil1
11	59211874	rs9787746	beta-ionone	intensity	1.197	1.19E-17	NA	NA	dil1
11	59212020	rs1403330	beta-ionone	intensity	1.43	5.48E-42	NA	NA	dil1
11	59212455	rs5792149	beta-ionone	intensity	1.197	1.82E-17	NA	NA	dil1
11	59212884	rs10896972	beta-ionone	intensity	1.43	5.48E-42	NA	NA	dil1
11	59213532	rs10792242	beta-ionone	intensity	1.378	1.14E-11	NA	NA	dil1
11	59214258	rs6591537	beta-ionone	intensity	1.378	1.14E-11	NA	NA	dil1
11	59214268	rs59295759	beta-ionone	intensity	1.211	4.46E-18	NA	NA	dil1
11	59214479	rs1542329	beta-ionone	intensity	1.43	5.48E-42	NA	NA	dil1
11	59215554	rs34882977	beta-ionone	intensity	1.157	1.11E-20	NA	NA	dil1
11	59216279	rs74453752	beta-ionone	intensity	1.378	1.14E-11	NA	NA	dil1
11	59217044	rs1013736	beta-ionone	intensity	1.197	1.19E-17	NA	NA	dil1
11	59217581	rs10750921	beta-ionone	intensity	1.378	1.14E-11	NA	NA	dil1
11	59218526	rs3862658	beta-ionone	intensity	1.214	1.70E-25	NA	NA	dil1
11	59218869	rs6591538	beta-ionone	intensity	1.394	1.13E-11	NA	NA	dil1
11	59218977	rs17500063	beta-ionone	intensity	1.197	1.19E-17	NA	NA	dil1
11	59219273	rs12803202	beta-ionone	intensity	1.197	1.19E-17	NA	NA	dil1
11	59219338	rs34927910	beta-ionone	intensity	1.197	1.19E-17	NA	NA	dil1
11	59219693	rs1901856	beta-ionone	intensity	1.221	1.78E-25	NA	NA	dil1
11	59219797	rs1901855	beta-ionone	intensity	1.214	1.70E-25	NA	NA	dil1
11	59220879	rs11229957	beta-ionone	intensity	1.221	1.78E-25	NA	NA	dil1
11	59220984	rs11229958	beta-ionone	intensity	1.221	1.78E-25	NA	NA	dil1
11	59221005	rs11604452	beta-ionone	intensity	1.221	1.78E-25	NA	NA	dil1
11	59221090	rs17500126	beta-ionone	intensity	1.221	1.78E-25	NA	NA	dil1
11	59221152	rs12791598	beta-ionone	intensity	1.221	1.78E-25	NA	NA	dil1
11	59221334	rs36021181	beta-ionone	intensity	1.214	1.70E-25	NA	NA	dil1
11	59221391	rs35124893	beta-ionone	intensity	1.214	1.70E-25	NA	NA	dil1
11	59221679	rs7932593	beta-ionone	intensity	1.221	1.78E-25	NA	NA	dil1
11	59222136	rs7932937	beta-ionone	intensity	1.221	1.78E-25	NA	NA	dil1
11	59222459	rs12420159	beta-ionone	intensity	1.197	1.19E-17	NA	NA	dil1
11	59223388	rs1453545	beta-ionone	intensity	1.378	1.14E-11	NA	NA	dil1
11	59224144	rs7943953	beta-ionone	intensity	1.43	5.48E-42	NA	NA	dil1
11	59224464	rs17153766	beta-ionone	intensity	1.378	1.14E-11	NA	NA	dil1
11	59224608	rs1453544	beta-ionone	intensity	1.197	1.19E-17	17.29	2.89E-11	dil1
11	59224720	rs1453543	beta-ionone	intensity	1.378	1.14E-11	8.767	0.001524	dil1
11	59224885	rs1453542	beta-ionone	intensity	1.212	4.05E-25	18.12	1.07E-15	dil1
11	59225221	rs1453541	beta-ionone	intensity	1.205	3.85E-25	13.79	9.30E-15	dil1
11	59225382	rs116863593	beta-ionone	intensity	1.378	1.14E-11	NA	NA	dil1
11	59225472	rs17500478	beta-ionone	intensity	1.184	2.65E-17	NA	NA	dil1
11	59225813	rs10736699	beta-ionone	intensity	1.423	1.48E-41	NA	NA	dil1
11	59225911	rs567153294	beta-ionone	intensity	1.403	1.06E-40	NA	NA	dil1
11	59226023	rs11605552	beta-ionone	intensity	1.205	3.85E-25	NA	NA	dil1
11	59226078	rs10896974	beta-ionone	intensity	1.423	1.48E-41	NA	NA	dil1
11	59226225	rs7952071	beta-ionone	intensity	1.205	3.85E-25	NA	NA	dil1
11	59226723	rs61901620	beta-ionone	intensity	1.184	2.65E-17	NA	NA	dil1
11	59227445	rs4939291	beta-ionone	intensity	1.209	3.82E-25	NA	NA	dil1
11	59228519	rs35423823	beta-ionone	intensity	1.417	3.39E-41	NA	NA	dil1
11	59228540	rs11606980	beta-ionone	intensity	1.184	2.65E-17	NA	NA	dil1
11	59228670	rs10750922	beta-ionone	intensity	1.423	1.48E-41	NA	NA	dil1
11	59229511	rs7940142	beta-ionone	intensity	1.335	9.59E-28	NA	NA	dil1
11	59230701	rs2867748	beta-ionone	intensity	1.194	5.50E-23	NA	NA	dil1
11	59231505	rs9665874	beta-ionone	intensity	1.194	5.50E-23	NA	NA	dil1
11	59231884	rs11604472	beta-ionone	intensity	1.092	4.50E-12	NA	NA	dil1
11	59232035	rs34057764	beta-ionone	intensity	1.135	8.14E-20	NA	NA	dil1
11	59233233	rs2867749	beta-ionone	intensity	1.135	8.14E-20	NA	NA	dil1
11	59233436	rs2867751	beta-ionone	intensity	1.378	1.14E-11	NA	NA	dil1
11	59233750	rs12420487	beta-ionone	intensity	1.092	4.50E-12	NA	NA	dil1
11	59233752	rs12419239	beta-ionone	intensity	1.092	4.50E-12	NA	NA	dil1
11	59233943	rs200871838	beta-ionone	intensity	1.147	1.10E-24	NA	NA	dil1
11	59233994	rs12418077	beta-ionone	intensity	1.141	7.74E-20	NA	NA	dil1
11	59234011	rs561256618	beta-ionone	intensity	1.293	2.73E-09	NA	NA	dil1
11	59234063	rs12419548	beta-ionone	intensity	1.199	5.29E-23	NA	NA	dil1
11	59234110	rs539207288;rs146096175	beta-ionone	intensity	1.162	8.84E-22	NA	NA	dil1
11	59238778	rs2045054	beta-ionone	intensity	1.328	3.42E-11	NA	NA	dil1
11	59238818	rs11229969	beta-ionone	intensity	0.9762	5.48E-23	NA	NA	dil1
11	59238820	rs2045053	beta-ionone	intensity	1.256	3.40E-09	NA	NA	dil1
11	59239758	rs7126269	beta-ionone	intensity	1.328	3.42E-11	NA	NA	dil1
11	59240937	rs2867753	beta-ionone	intensity	1.124	3.65E-15	NA	NA	dil1
11	59241429	rs10750923	beta-ionone	intensity	1.124	3.65E-15	NA	NA	dil1
11	59241584	rs10792244	beta-ionone	intensity	1.124	3.65E-15	NA	NA	dil1
11	59241747	rs10501379	beta-ionone	intensity	1.243	7.12E-09	NA	NA	dil1
11	59242348	rs10896976	beta-ionone	intensity	1.134	2.10E-15	NA	NA	dil1
11	59242373	rs34408794	beta-ionone	intensity	1.124	3.65E-15	NA	NA	dil1
11	59242759	rs7124468	beta-ionone	intensity	1.104	1.23E-14	NA	NA	dil1
11	59242976	rs7108052	beta-ionone	intensity	1.243	7.12E-09	NA	NA	dil1
11	59244020	rs565308094;rs59180472	beta-ionone	intensity	1.081	4.00E-14	NA	NA	dil1
11	59244388	rs551034573	beta-ionone	intensity	1.059	1.77E-13	NA	NA	dil1
11	59245593	rs75898556	beta-ionone	intensity	1.208	2.34E-08	11.08	0.001304	dil1
11	59247803	rs2123679	beta-ionone	intensity	1.246	7.57E-28	NA	NA	dil1
11	59248832	rs56061623	beta-ionone	intensity	1.072	1.24E-13	NA	NA	dil1
11	59249117	rs57591974	beta-ionone	intensity	1.081	8.43E-14	NA	NA	dil1
11	59249309	rs59968083	beta-ionone	intensity	1.183	4.11E-08	NA	NA	dil1
11	59249312	rs1453536	beta-ionone	intensity	1.088	3.02E-14	NA	NA	dil1
11	59249933	rs7927599	beta-ionone	intensity	1.109	1.50E-08	NA	NA	dil1
11	59250221	rs71454381	beta-ionone	intensity	0.7597	4.09E-11	NA	NA	dil1
11	59041725	rs7926943	beta-ionone	intensity	0.7071	3.23E-10	NA	NA	dil2
11	59045863	rs7945064	beta-ionone	intensity	0.7353	5.27E-11	NA	NA	dil2
11	59046174	rs10750912	beta-ionone	intensity	0.7353	5.27E-11	NA	NA	dil2
11	59047980	rs11501602	beta-ionone	intensity	0.7315	4.45E-11	NA	NA	dil2
11	59051014	rs7111928	beta-ionone	intensity	0.738	4.88E-11	NA	NA	dil2
11	59054327	rs7928120	beta-ionone	intensity	0.9756	1.92E-14	NA	NA	dil2
11	59059372	rs10792231	beta-ionone	intensity	0.7343	4.47E-11	NA	NA	dil2
11	59060150	rs1945588	beta-ionone	intensity	0.7436	3.33E-11	NA	NA	dil2
11	59062166	rs11229912	beta-ionone	intensity	0.7436	3.33E-11	NA	NA	dil2
11	59065162	rs1945589	beta-ionone	intensity	0.7778	3.69E-12	NA	NA	dil2
11	59065363	rs7951053	beta-ionone	intensity	0.7623	9.40E-12	NA	NA	dil2
11	59066135	rs36130299	beta-ionone	intensity	0.7803	2.62E-09	NA	NA	dil2
11	59066158	rs528904117	beta-ionone	intensity	0.772	8.57E-13	NA	NA	dil2
11	59066160	rs533313733	beta-ionone	intensity	0.772	8.57E-13	NA	NA	dil2
11	59068796	rs11229914	beta-ionone	intensity	0.7686	4.83E-12	NA	NA	dil2
11	59071040	rs1945587	beta-ionone	intensity	0.914	3.91E-17	NA	NA	dil2
11	59071093	rs34571868	beta-ionone	intensity	1.16	6.91E-15	NA	NA	dil2
11	59071890	rs1113054	beta-ionone	intensity	0.9149	3.41E-17	NA	NA	dil2
11	59074540	rs2177244	beta-ionone	intensity	0.9149	3.41E-17	NA	NA	dil2
11	59074571	rs2177245	beta-ionone	intensity	0.9149	3.41E-17	NA	NA	dil2
11	59074837	rs4360718	beta-ionone	intensity	0.91	4.45E-17	NA	NA	dil2
11	59074995	rs11284306	beta-ionone	intensity	0.9149	3.41E-17	NA	NA	dil2
11	59076326	rs7124980	beta-ionone	intensity	1.16	6.91E-15	NA	NA	dil2
11	59076472	rs7932805	beta-ionone	intensity	0.9292	1.35E-17	NA	NA	dil2
11	59076781	rs7938937	beta-ionone	intensity	1.15	4.31E-22	NA	NA	dil2
11	59076836	rs2204168	beta-ionone	intensity	0.9193	2.67E-17	NA	NA	dil2
11	59078661	rs6591520	beta-ionone	intensity	1.142	8.64E-22	NA	NA	dil2
11	59078790	rs75495028	beta-ionone	intensity	1.16	6.91E-15	NA	NA	dil2
11	59080705	rs34083164	beta-ionone	intensity	1.16	6.91E-15	NA	NA	dil2
11	59081396	rs7934493	beta-ionone	intensity	1.16	6.91E-15	NA	NA	dil2
11	59082485	rs1522759	beta-ionone	intensity	1.159	1.85E-22	NA	NA	dil2
11	59083955	rs7927660	beta-ionone	intensity	1.159	1.85E-22	NA	NA	dil2
11	59084706	rs61904569	beta-ionone	intensity	1.16	6.91E-15	NA	NA	dil2
11	59085167	rs4536240	beta-ionone	intensity	0.9149	3.41E-17	NA	NA	dil2
11	59085467	rs4939272	beta-ionone	intensity	0.9716	2.96E-19	NA	NA	dil2
11	59085841	rs10792232	beta-ionone	intensity	1.254	6.14E-26	NA	NA	dil2
11	59086412	rs7103331	beta-ionone	intensity	0.9774	1.66E-19	NA	NA	dil2
11	59087167	rs4586184	beta-ionone	intensity	0.9716	2.96E-19	NA	NA	dil2
11	59087572	rs7394727	beta-ionone	intensity	1.244	1.51E-25	NA	NA	dil2
11	59087732	rs1916140	beta-ionone	intensity	1.025	2.50E-08	NA	NA	dil2
11	59087882	rs1851515	beta-ionone	intensity	0.9618	6.30E-19	NA	NA	dil2
11	59088875	rs2140228	beta-ionone	intensity	0.9774	1.66E-19	NA	NA	dil2
11	59089949	rs7107781	beta-ionone	intensity	0.9716	2.96E-19	NA	NA	dil2
11	59090802	rs1403332	beta-ionone	intensity	0.9716	2.96E-19	NA	NA	dil2
11	59090935	rs1403331	beta-ionone	intensity	0.9774	1.66E-19	NA	NA	dil2
11	59091427	rs1522758	beta-ionone	intensity	1.254	6.14E-26	NA	NA	dil2
11	59092017	rs2105792	beta-ionone	intensity	0.9774	1.66E-19	NA	NA	dil2
11	59092325	rs2097163	beta-ionone	intensity	1.025	2.50E-08	NA	NA	dil2
11	59092557	rs1945595	beta-ionone	intensity	1.2	1.53E-16	NA	NA	dil2
11	59092761	rs1945594	beta-ionone	intensity	0.9716	2.96E-19	NA	NA	dil2
11	59092970	rs10750915	beta-ionone	intensity	0.9716	2.96E-19	NA	NA	dil2
11	59093122	rs10750916	beta-ionone	intensity	0.9774	1.66E-19	NA	NA	dil2
11	59093124	rs10750917	beta-ionone	intensity	0.9618	6.30E-19	NA	NA	dil2
11	59094353	rs4939275	beta-ionone	intensity	0.9618	6.30E-19	NA	NA	dil2
11	59094563	rs4939276	beta-ionone	intensity	0.9618	6.30E-19	NA	NA	dil2
11	59095157	rs7950699	beta-ionone	intensity	0.9716	2.96E-19	NA	NA	dil2
11	59095368	rs7950935	beta-ionone	intensity	0.9618	6.30E-19	NA	NA	dil2
11	59095510	rs6591522	beta-ionone	intensity	0.9716	2.96E-19	NA	NA	dil2
11	59096026	rs1608213	beta-ionone	intensity	0.9618	6.30E-19	NA	NA	dil2
11	59096535	rs7103948	beta-ionone	intensity	0.9716	2.96E-19	NA	NA	dil2
11	59096609	rs10736695	beta-ionone	intensity	0.9618	6.30E-19	NA	NA	dil2
11	59096786	rs4312083	beta-ionone	intensity	1.254	6.14E-26	NA	NA	dil2
11	59097697	rs1522756	beta-ionone	intensity	1.2	1.53E-16	NA	NA	dil2
11	59098456	rs7950195	beta-ionone	intensity	1.244	1.51E-25	NA	NA	dil2
11	59098483	rs7935499	beta-ionone	intensity	0.9716	2.96E-19	NA	NA	dil2
11	59098684	rs12419350	beta-ionone	intensity	1.2	1.53E-16	NA	NA	dil2
11	59099081	rs6591523	beta-ionone	intensity	1.025	2.50E-08	NA	NA	dil2
11	59100216	rs10736696	beta-ionone	intensity	0.9716	2.96E-19	NA	NA	dil2
11	59100620	rs7107591	beta-ionone	intensity	0.9716	2.96E-19	NA	NA	dil2
11	59100977	rs568756514	beta-ionone	intensity	1.169	3.73E-16	NA	NA	dil2
11	59101176	rs10896962	beta-ionone	intensity	0.9716	2.96E-19	NA	NA	dil2
11	59101682	rs4938916	beta-ionone	intensity	1.254	6.14E-26	NA	NA	dil2
11	59102501	rs7105556	beta-ionone	intensity	0.9774	1.66E-19	NA	NA	dil2
11	59103350	rs2091008	beta-ionone	intensity	0.9716	2.96E-19	NA	NA	dil2
11	59103691	rs4939278	beta-ionone	intensity	1.009	9.29E-21	NA	NA	dil2
11	59103833	rs1522757	beta-ionone	intensity	1.045	1.39E-08	NA	NA	dil2
11	59104796	rs6591525	beta-ionone	intensity	1.045	1.39E-08	NA	NA	dil2
11	59104849	rs7129122	beta-ionone	intensity	1.045	1.39E-08	NA	NA	dil2
11	59106775	rs7929008	beta-ionone	intensity	1.2	1.53E-16	NA	NA	dil2
11	59107406	rs1851514	beta-ionone	intensity	1.154	1.17E-09	NA	NA	dil2
11	59107428	rs4939279	beta-ionone	intensity	1.154	1.17E-09	NA	NA	dil2
11	59108415	rs11229923	beta-ionone	intensity	1.293	2.14E-27	NA	NA	dil2
11	59108487	rs11229924	beta-ionone	intensity	1.293	2.14E-27	NA	NA	dil2
11	59108498	rs11229925	beta-ionone	intensity	1.2	1.53E-16	NA	NA	dil2
11	59108584	rs117560362	beta-ionone	intensity	1.24	4.34E-10	NA	NA	dil2
11	59109167	rs10431129	beta-ionone	intensity	1.293	2.14E-27	NA	NA	dil2
11	59110605	rs7117354	beta-ionone	intensity	1.154	1.17E-09	NA	NA	dil2
11	59110963	rs4304795	beta-ionone	intensity	0.9716	2.96E-19	NA	NA	dil2
11	59111504	rs34107601	beta-ionone	intensity	0.9716	2.96E-19	NA	NA	dil2
11	59111895	rs149976996	beta-ionone	intensity	1.2	1.53E-16	NA	NA	dil2
11	59111996	rs9666405	beta-ionone	intensity	1.008	2.67E-08	NA	NA	dil2
11	59112137	rs9666411	beta-ionone	intensity	0.9716	2.96E-19	NA	NA	dil2
11	59112317	rs4356245	beta-ionone	intensity	0.9553	1.15E-18	NA	NA	dil2
11	59112491	rs9666425	beta-ionone	intensity	0.9735	1.97E-19	NA	NA	dil2
11	59113191	rs4939280	beta-ionone	intensity	0.9735	1.97E-19	NA	NA	dil2
11	59114400	rs6591527	beta-ionone	intensity	1.045	1.39E-08	NA	NA	dil2
11	59115278	rs6591528	beta-ionone	intensity	0.9674	3.49E-19	NA	NA	dil2
11	59115352	rs4939281	beta-ionone	intensity	0.9735	1.97E-19	NA	NA	dil2
11	59115390	rs4939282	beta-ionone	intensity	1.31	5.96E-28	NA	NA	dil2
11	59116164	rs11501603	beta-ionone	intensity	0.9636	4.23E-19	NA	NA	dil2
11	59116186	rs4482048	beta-ionone	intensity	1.232	3.94E-17	NA	NA	dil2
11	59116705	rs7944892	beta-ionone	intensity	1.015	1.28E-20	NA	NA	dil2
11	59117046	rs7949055	beta-ionone	intensity	1.015	1.28E-20	NA	NA	dil2
11	59117219	rs7935325	beta-ionone	intensity	1.335	4.26E-28	NA	NA	dil2
11	59117515	rs4479010	beta-ionone	intensity	1.134	6.31E-09	NA	NA	dil2
11	59118914	rs4556553	beta-ionone	intensity	1.141	5.67E-09	NA	NA	dil2
11	59119181	rs34387009	beta-ionone	intensity	1.219	4.20E-17	NA	NA	dil2
11	59120906	rs1608214	beta-ionone	intensity	1.141	5.67E-09	NA	NA	dil2
11	59121044	rs34921388	beta-ionone	intensity	1.015	1.28E-20	NA	NA	dil2
11	59121276	rs61904597	beta-ionone	intensity	1.219	4.20E-17	NA	NA	dil2
11	59122230	rs940022	beta-ionone	intensity	1.13	4.81E-09	NA	NA	dil2
11	59122623	rs1522755	beta-ionone	intensity	1.409	7.78E-12	NA	NA	dil2
11	59122645	rs12419033	beta-ionone	intensity	1.204	9.69E-17	NA	NA	dil2
11	59122934	rs12417674	beta-ionone	intensity	1.219	4.20E-17	NA	NA	dil2
11	59123575	rs12419445	beta-ionone	intensity	1.219	4.20E-17	NA	NA	dil2
11	59123814	rs4939283	beta-ionone	intensity	1.053	5.90E-22	NA	NA	dil2
11	59124014	rs61902460	beta-ionone	intensity	1.219	4.20E-17	NA	NA	dil2
11	59124833	rs4938918	beta-ionone	intensity	1.389	2.15E-11	NA	NA	dil2
11	59126226	rs57552445	beta-ionone	intensity	1.219	4.20E-17	NA	NA	dil2
11	59126815	rs1464563	beta-ionone	intensity	1.219	4.20E-17	NA	NA	dil2
11	59127306	rs2040326	beta-ionone	intensity	1.053	5.90E-22	NA	NA	dil2
11	59128042	rs34730029	beta-ionone	intensity	1.176	2.78E-16	NA	NA	dil2
11	59128478	rs12418613	beta-ionone	intensity	1.219	4.20E-17	NA	NA	dil2
11	59128518	rs7121582	beta-ionone	intensity	1.038	1.83E-21	NA	NA	dil2
11	59128589	rs34813442	beta-ionone	intensity	1.19	1.98E-16	NA	NA	dil2
11	59128796	rs12421511	beta-ionone	intensity	1.219	4.20E-17	NA	NA	dil2
11	59128885	rs1894124	beta-ionone	intensity	1.366	2.09E-11	NA	NA	dil2
11	59129579	rs11229933	beta-ionone	intensity	1.204	9.69E-17	NA	NA	dil2
11	59129669	rs11229934	beta-ionone	intensity	1.219	4.20E-17	NA	NA	dil2
11	59129765	rs11229935	beta-ionone	intensity	1.219	4.20E-17	NA	NA	dil2
11	59130747	rs61902462	beta-ionone	intensity	1.219	4.20E-17	NA	NA	dil2
11	59130899	rs4939284	beta-ionone	intensity	1.413	1.44E-30	NA	NA	dil2
11	59132798	rs7941190	beta-ionone	intensity	1.052	7.00E-22	15.18	2.30E-16	dil2
11	59132882	rs10896964	beta-ionone	intensity	1.051	7.22E-22	14.02	1.16E-13	dil2
11	59134254	rs881832	beta-ionone	intensity	1.366	2.09E-11	NA	NA	dil2
11	59134348	rs881833	beta-ionone	intensity	1.366	2.09E-11	NA	NA	dil2
11	59134367	rs881834	beta-ionone	intensity	1.413	1.44E-30	NA	NA	dil2
11	59134519	rs3862657	beta-ionone	intensity	1.366	2.09E-11	NA	NA	dil2
11	59134722	rs1916139	beta-ionone	intensity	1.047	1.04E-21	NA	NA	dil2
11	59135172	rs1608210	beta-ionone	intensity	1.413	1.44E-30	NA	NA	dil2
11	59135700	rs1589600	beta-ionone	intensity	1.047	1.04E-21	NA	NA	dil2
11	59135704	rs1955070	beta-ionone	intensity	1.219	4.20E-17	NA	NA	dil2
11	59135964	rs12420443	beta-ionone	intensity	1.219	4.20E-17	NA	NA	dil2
11	59136291	rs12801196	beta-ionone	intensity	1.219	4.20E-17	NA	NA	dil2
11	59136637	rs34174435	beta-ionone	intensity	1.024	6.82E-21	NA	NA	dil2
11	59137116	rs1829806	beta-ionone	intensity	1.366	2.09E-11	NA	NA	dil2
11	59137213	rs1589601	beta-ionone	intensity	1.219	4.20E-17	NA	NA	dil2
11	59137282	rs1608211	beta-ionone	intensity	1.413	1.44E-30	NA	NA	dil2
11	59137366	rs1608212	beta-ionone	intensity	1.052	7.00E-22	NA	NA	dil2
11	59137612	rs2222440	beta-ionone	intensity	1.204	9.69E-17	NA	NA	dil2
11	59137734	rs7107294	beta-ionone	intensity	1.366	2.09E-11	NA	NA	dil2
11	59137937	rs58471017	beta-ionone	intensity	1.219	4.20E-17	NA	NA	dil2
11	59138860	rs1357374	beta-ionone	intensity	1.047	1.04E-21	NA	NA	dil2
11	59139199	rs10501378	beta-ionone	intensity	1.219	4.20E-17	NA	NA	dil2
11	59139246	rs1972149	beta-ionone	intensity	1.047	1.04E-21	NA	NA	dil2
11	59139450	rs7934882	beta-ionone	intensity	1.219	4.20E-17	NA	NA	dil2
11	59139780	rs1357375	beta-ionone	intensity	1.366	2.09E-11	NA	NA	dil2
11	59140145	rs1851513	beta-ionone	intensity	1.052	7.00E-22	NA	NA	dil2
11	59140177	rs34037092	beta-ionone	intensity	1.219	4.20E-17	NA	NA	dil2
11	59140234	rs2213082	beta-ionone	intensity	1.389	2.15E-11	NA	NA	dil2
11	59140470	rs1961870	beta-ionone	intensity	1.047	1.04E-21	NA	NA	dil2
11	59140484	rs1961297	beta-ionone	intensity	1.219	4.20E-17	NA	NA	dil2
11	59140529	rs1818821	beta-ionone	intensity	1.366	2.09E-11	NA	NA	dil2
11	59140569	rs1818822	beta-ionone	intensity	1.366	2.09E-11	NA	NA	dil2
11	59140606	rs1961869	beta-ionone	intensity	1.413	1.44E-30	NA	NA	dil2
11	59141537	rs7121453	beta-ionone	intensity	1.389	2.15E-11	NA	NA	dil2
11	59141749	rs11606022	beta-ionone	intensity	1.26	3.79E-17	NA	NA	dil2
11	59142522	rs58104188	beta-ionone	intensity	1.219	4.20E-17	NA	NA	dil2
11	59143084	rs4485127	beta-ionone	intensity	1.047	1.04E-21	NA	NA	dil2
11	59143093	rs4536241	beta-ionone	intensity	1.219	4.20E-17	NA	NA	dil2
11	59143200	rs4345985	beta-ionone	intensity	1.219	4.20E-17	NA	NA	dil2
11	59143303	rs4325328	beta-ionone	intensity	1.219	4.20E-17	NA	NA	dil2
11	59143439	rs28841879	beta-ionone	intensity	1.219	4.20E-17	NA	NA	dil2
11	59143894	rs7936596	beta-ionone	intensity	1.406	1.77E-30	NA	NA	dil2
11	59143911	rs12419774	beta-ionone	intensity	1.219	4.20E-17	NA	NA	dil2
11	59143960	rs12417248	beta-ionone	intensity	1.219	4.20E-17	NA	NA	dil2
11	59144140	rs12421509	beta-ionone	intensity	1.219	4.20E-17	NA	NA	dil2
11	59144717	rs34365351	beta-ionone	intensity	1.219	4.20E-17	NA	NA	dil2
11	59144978	rs12808731	beta-ionone	intensity	1.219	4.20E-17	NA	NA	dil2
11	59145048	rs2027773	beta-ionone	intensity	1.389	2.15E-11	NA	NA	dil2
11	59145146	rs12420477	beta-ionone	intensity	1.219	4.20E-17	NA	NA	dil2
11	59145276	rs10736698	beta-ionone	intensity	1.389	2.15E-11	NA	NA	dil2
11	59145842	rs17498539	beta-ionone	intensity	1.212	6.77E-17	NA	NA	dil2
11	59146382	rs12786655	beta-ionone	intensity	1.212	6.77E-17	NA	NA	dil2
11	59146611	rs34484733	beta-ionone	intensity	1.413	1.44E-30	NA	NA	dil2
11	59147075	rs1996858	beta-ionone	intensity	1.413	1.44E-30	NA	NA	dil2
11	59147187	rs17498652	beta-ionone	intensity	1.212	6.77E-17	NA	NA	dil2
11	59147641	rs140102303	beta-ionone	intensity	1.212	6.77E-17	NA	NA	dil2
11	59147877	rs12806497	beta-ionone	intensity	1.212	6.77E-17	NA	NA	dil2
11	59148313	rs2123676	beta-ionone	intensity	1.066	1.70E-22	NA	NA	dil2
11	59148407	rs2123675	beta-ionone	intensity	1.066	1.70E-22	NA	NA	dil2
11	59148729	rs35872497	beta-ionone	intensity	1.212	6.77E-17	NA	NA	dil2
11	59148840	rs61902489	beta-ionone	intensity	1.212	6.77E-17	NA	NA	dil2
11	59148917	rs35054620	beta-ionone	intensity	1.366	2.09E-11	NA	NA	dil2
11	59149159	rs973477	beta-ionone	intensity	1.366	2.09E-11	NA	NA	dil2
11	59149453	rs36164804	beta-ionone	intensity	1.212	6.77E-17	NA	NA	dil2
11	59149512	rs4576842	beta-ionone	intensity	1.366	2.09E-11	NA	NA	dil2
11	59149516	rs12801307	beta-ionone	intensity	1.212	6.77E-17	NA	NA	dil2
11	59149553	rs4430534	beta-ionone	intensity	1.413	1.44E-30	NA	NA	dil2
11	59149692	rs11600710	beta-ionone	intensity	1.212	6.77E-17	NA	NA	dil2
11	59149741	rs4569025	beta-ionone	intensity	1.366	2.09E-11	NA	NA	dil2
11	59150795	rs150104857	beta-ionone	intensity	1.212	6.77E-17	NA	NA	dil2
11	59151090	rs9734086	beta-ionone	intensity	1.066	1.70E-22	NA	NA	dil2
11	59151132	rs12807948	beta-ionone	intensity	1.212	6.77E-17	NA	NA	dil2
11	59151329	rs35011158	beta-ionone	intensity	1.212	6.77E-17	NA	NA	dil2
11	59151513	rs7943317	beta-ionone	intensity	1.413	1.44E-30	NA	NA	dil2
11	59151542	rs7930646	beta-ionone	intensity	1.366	2.09E-11	NA	NA	dil2
11	59151599	rs7944329	beta-ionone	intensity	1.066	1.70E-22	NA	NA	dil2
11	59151765	rs35697000	beta-ionone	intensity	1.212	6.77E-17	NA	NA	dil2
11	59152091	rs6591534	beta-ionone	intensity	1.366	2.09E-11	NA	NA	dil2
11	59152216	rs34990583	beta-ionone	intensity	1.212	6.77E-17	NA	NA	dil2
11	59152430	rs9734400	beta-ionone	intensity	1.389	2.15E-11	NA	NA	dil2
11	59152469	rs9734191	beta-ionone	intensity	1.413	1.44E-30	NA	NA	dil2
11	59152705	rs142094397	beta-ionone	intensity	1.212	6.77E-17	NA	NA	dil2
11	59152978	rs11229939	beta-ionone	intensity	1.066	1.70E-22	NA	NA	dil2
11	59152980	rs141677029	beta-ionone	intensity	1.066	1.70E-22	NA	NA	dil2
11	59153007	rs10896966	beta-ionone	intensity	1.366	2.09E-11	NA	NA	dil2
11	59153322	rs10792238	beta-ionone	intensity	1.413	1.44E-30	NA	NA	dil2
11	59153576	rs59233016	beta-ionone	intensity	1.212	6.77E-17	NA	NA	dil2
11	59154302	rs112947174	beta-ionone	intensity	1.212	6.77E-17	NA	NA	dil2
11	59154561	rs10896967	beta-ionone	intensity	1.366	2.09E-11	NA	NA	dil2
11	59154654	rs111722134	beta-ionone	intensity	1.212	6.77E-17	NA	NA	dil2
11	59154900	rs61902528	beta-ionone	intensity	1.212	6.77E-17	NA	NA	dil2
11	59155143	rs35690484	beta-ionone	intensity	1.212	6.77E-17	NA	NA	dil2
11	59155163	rs34231195	beta-ionone	intensity	1.212	6.77E-17	NA	NA	dil2
11	59155697	rs1584814	beta-ionone	intensity	1.413	1.44E-30	NA	NA	dil2
11	59155906	rs11229943	beta-ionone	intensity	1.204	9.69E-17	NA	NA	dil2
11	59155925	rs1597990	beta-ionone	intensity	1.389	2.15E-11	NA	NA	dil2
11	59156200	rs11229944	beta-ionone	intensity	1.212	6.77E-17	NA	NA	dil2
11	59156405	rs11600743	beta-ionone	intensity	1.212	6.77E-17	NA	NA	dil2
11	59156660	rs9988845	beta-ionone	intensity	1.366	2.09E-11	NA	NA	dil2
11	59156917	rs10792239	beta-ionone	intensity	1.413	1.44E-30	NA	NA	dil2
11	59157608	rs35823674	beta-ionone	intensity	1.287	9.87E-27	NA	NA	dil2
11	59157708	rs11606607	beta-ionone	intensity	1.212	6.77E-17	NA	NA	dil2
11	59157709	rs11600387	beta-ionone	intensity	1.212	6.77E-17	NA	NA	dil2
11	59158349	rs1584813	beta-ionone	intensity	1.368	4.86E-11	NA	NA	dil2
11	59158381	rs34948371	beta-ionone	intensity	0.7922	3.40E-11	NA	NA	dil2
11	59158605	rs1453534	beta-ionone	intensity	1.459	5.19E-12	NA	NA	dil2
11	59159600	rs2219071	beta-ionone	intensity	1.345	4.69E-11	NA	NA	dil2
11	59160130	rs1377557	beta-ionone	intensity	1.368	4.86E-11	NA	NA	dil2
11	59160868	rs7933143	beta-ionone	intensity	1.066	1.70E-22	NA	NA	dil2
11	59161464	rs35161597	beta-ionone	intensity	1.212	6.77E-17	NA	NA	dil2
11	59162571	rs10750920	beta-ionone	intensity	1.472	2.83E-12	NA	NA	dil2
11	59163325	rs1949710	beta-ionone	intensity	1.472	2.83E-12	NA	NA	dil2
11	59163735	rs11601772	beta-ionone	intensity	1.194	2.30E-16	NA	NA	dil2
11	59165135	rs1453539	beta-ionone	intensity	1.073	7.95E-23	NA	NA	dil2
11	59165522	rs10896968	beta-ionone	intensity	1.073	7.95E-23	NA	NA	dil2
11	59166165	rs1453540	beta-ionone	intensity	1.391	1.27E-11	NA	NA	dil2
11	59166402	rs11607526	beta-ionone	intensity	1.19	2.49E-16	NA	NA	dil2
11	59169295	rs11604216	beta-ionone	intensity	0.7838	5.56E-11	NA	NA	dil2
11	59170149	rs1597993	beta-ionone	intensity	1.472	2.83E-12	NA	NA	dil2
11	59171532	rs12420661	beta-ionone	intensity	0.7838	5.56E-11	NA	NA	dil2
11	59171598	rs12421650	beta-ionone	intensity	1.194	2.30E-16	NA	NA	dil2
11	59172594	rs1817156	beta-ionone	intensity	1.472	2.83E-12	NA	NA	dil2
11	59173110	rs35656162	beta-ionone	intensity	1.179	4.55E-16	NA	NA	dil2
11	59173969	rs9667089	beta-ionone	intensity	1.065	1.81E-22	NA	NA	dil2
11	59174034	rs199625057	beta-ionone	intensity	1.194	2.30E-16	NA	NA	dil2
11	59174205	rs11229947	beta-ionone	intensity	1.074	7.29E-23	NA	NA	dil2
11	59174376	rs11229948	beta-ionone	intensity	1.073	7.95E-23	NA	NA	dil2
11	59174556	rs111590981	beta-ionone	intensity	0.7697	1.53E-10	NA	NA	dil2
11	59175908	rs34497940	beta-ionone	intensity	1.194	2.30E-16	NA	NA	dil2
11	59176495	rs61902533	beta-ionone	intensity	1.194	2.30E-16	NA	NA	dil2
11	59176691	rs61902557	beta-ionone	intensity	0.7838	5.56E-11	NA	NA	dil2
11	59177402	rs11605902	beta-ionone	intensity	1.179	4.55E-16	NA	NA	dil2
11	59178565	rs10896970	beta-ionone	intensity	1.399	3.57E-12	NA	NA	dil2
11	59179022	rs7128953	beta-ionone	intensity	1.095	9.33E-24	NA	NA	dil2
11	59179453	rs138864524	beta-ionone	intensity	1.363	2.48E-11	NA	NA	dil2
11	59180301	rs528086318	beta-ionone	intensity	0.7302	1.14E-09	NA	NA	dil2
11	59180883	rs61902558	beta-ionone	intensity	1.208	4.14E-16	NA	NA	dil2
11	59182159	rs57780934	beta-ionone	intensity	1.208	4.14E-16	NA	NA	dil2
11	59182765	rs61902559	beta-ionone	intensity	0.8042	3.80E-11	NA	NA	dil2
11	59184192	rs1879929	beta-ionone	intensity	1.095	9.95E-24	NA	NA	dil2
11	59184688	rs117971042	beta-ionone	intensity	1.472	4.15E-12	NA	NA	dil2
11	59187545	rs2198451	beta-ionone	intensity	1.406	3.51E-30	NA	NA	dil2
11	59189233	rs9988851	beta-ionone	intensity	1.431	4.69E-42	NA	NA	dil2
11	59189282	rs34796825	beta-ionone	intensity	1.373	1.21E-11	NA	NA	dil2
11	59189405	rs9988824	beta-ionone	intensity	1.373	1.21E-11	NA	NA	dil2
11	59189912	rs1453547	beta-ionone	intensity	1.151	3.08E-16	19.72	4.15E-13	dil2
11	59190499	rs11602535	beta-ionone	intensity	1.145	1.94E-16	NA	NA	dil2
11	59190529	rs34222593	beta-ionone	intensity	1.162	2.36E-16	NA	NA	dil2
11	59190650	rs17584022	beta-ionone	intensity	1.139	2.66E-16	NA	NA	dil2
11	59190811	rs12787182	beta-ionone	intensity	1.139	2.66E-16	NA	NA	dil2
11	59191240	rs2198452	beta-ionone	intensity	1.378	1.14E-11	NA	NA	dil2
11	59192089	rs1453548	beta-ionone	intensity	1.43	5.48E-42	NA	NA	dil2
11	59192902	rs11605288	beta-ionone	intensity	1.162	2.36E-16	NA	NA	dil2
11	59193141	rs2100403	beta-ionone	intensity	1.193	2.28E-17	NA	NA	dil2
11	59193265	rs7120664	beta-ionone	intensity	1.378	1.14E-11	NA	NA	dil2
11	59193362	rs1453549	beta-ionone	intensity	1.162	2.36E-16	NA	NA	dil2
11	59193411	rs7120797	beta-ionone	intensity	1.43	5.48E-42	NA	NA	dil2
11	59193419	rs7119928	beta-ionone	intensity	1.43	5.48E-42	NA	NA	dil2
11	59193527	rs1453550	beta-ionone	intensity	1.162	2.36E-16	NA	NA	dil2
11	59193547	rs1453551	beta-ionone	intensity	1.162	2.36E-16	NA	NA	dil2
11	59194217	rs59861908	beta-ionone	intensity	1.433	7.30E-42	NA	NA	dil2
11	59194315	rs1349777	beta-ionone	intensity	1.162	2.36E-16	NA	NA	dil2
11	59194787	rs7935959	beta-ionone	intensity	1.162	2.36E-16	NA	NA	dil2
11	59195249	rs11602856	beta-ionone	intensity	1.162	2.36E-16	NA	NA	dil2
11	59195329	rs11606927	beta-ionone	intensity	1.162	2.36E-16	NA	NA	dil2
11	59195508	rs34217668	beta-ionone	intensity	1.144	7.54E-16	NA	NA	dil2
11	59196184	rs1453552	beta-ionone	intensity	1.162	2.36E-16	NA	NA	dil2
11	59196449	rs35630700	beta-ionone	intensity	1.162	2.36E-16	NA	NA	dil2
11	59196518	rs1453553	beta-ionone	intensity	1.378	1.14E-11	NA	NA	dil2
11	59196941	rs12785234	beta-ionone	intensity	1.162	2.36E-16	NA	NA	dil2
11	59196954	rs1377558	beta-ionone	intensity	1.378	1.14E-11	NA	NA	dil2
11	59198544	rs143913250	beta-ionone	intensity	1.162	2.36E-16	NA	NA	dil2
11	59198771	rs61901576	beta-ionone	intensity	1.162	2.36E-16	NA	NA	dil2
11	59199010	rs896877	beta-ionone	intensity	1.43	5.48E-42	NA	NA	dil2
11	59199141	rs896878	beta-ionone	intensity	1.43	5.48E-42	NA	NA	dil2
11	59199455	rs7924822	beta-ionone	intensity	1.162	2.36E-16	NA	NA	dil2
11	59199831	rs7106124	beta-ionone	intensity	1.43	5.48E-42	NA	NA	dil2
11	59199917	rs1453532	beta-ionone	intensity	1.378	1.14E-11	NA	NA	dil2
11	59200069	rs1453533	beta-ionone	intensity	1.162	2.36E-16	NA	NA	dil2
11	59201347	rs12806001	beta-ionone	intensity	1.197	1.19E-17	NA	NA	dil2
11	59202250	rs7114559	beta-ionone	intensity	1.378	1.14E-11	NA	NA	dil2
11	59203159	rs2903656	beta-ionone	intensity	1.43	5.48E-42	NA	NA	dil2
11	59203276	rs7118850	beta-ionone	intensity	1.433	7.30E-42	NA	NA	dil2
11	59203371	rs7118978	beta-ionone	intensity	1.43	5.48E-42	NA	NA	dil2
11	59203603	rs1020609	beta-ionone	intensity	1.378	1.14E-11	NA	NA	dil2
11	59203848	rs12416933	beta-ionone	intensity	1.197	1.19E-17	NA	NA	dil2
11	59204642	rs10792240	beta-ionone	intensity	1.43	5.48E-42	NA	NA	dil2
11	59204719	rs1026316	beta-ionone	intensity	1.194	1.52E-17	NA	NA	dil2
11	59204904	rs1026317	beta-ionone	intensity	1.378	1.14E-11	NA	NA	dil2
11	59204920	rs1026318	beta-ionone	intensity	1.378	1.14E-11	NA	NA	dil2
11	59205522	rs1026319	beta-ionone	intensity	1.194	1.52E-17	NA	NA	dil2
11	59205759	rs1026320	beta-ionone	intensity	1.197	1.19E-17	NA	NA	dil2
11	59205772	rs2167923	beta-ionone	intensity	1.197	1.19E-17	NA	NA	dil2
11	59206233	rs10792241	beta-ionone	intensity	1.378	1.14E-11	NA	NA	dil2
11	59206518	rs12808866	beta-ionone	intensity	1.197	1.19E-17	NA	NA	dil2
11	59207104	rs7943445	beta-ionone	intensity	1.378	1.14E-11	NA	NA	dil2
11	59207300	rs61901593	beta-ionone	intensity	1.197	1.19E-17	NA	NA	dil2
11	59207480	rs7943941	beta-ionone	intensity	1.378	1.14E-11	NA	NA	dil2
11	59208179	rs9787928	beta-ionone	intensity	1.197	1.19E-17	NA	NA	dil2
11	59208753	rs9787846	beta-ionone	intensity	1.197	1.19E-17	NA	NA	dil2
11	59209058	rs12794700	beta-ionone	intensity	1.197	1.19E-17	NA	NA	dil2
11	59209328	rs7107956	beta-ionone	intensity	1.378	1.14E-11	NA	NA	dil2
11	59209778	rs2867731	beta-ionone	intensity	1.43	5.48E-42	NA	NA	dil2
11	59210122	rs12801029	beta-ionone	intensity	1.197	1.19E-17	NA	NA	dil2
11	59210289	rs7947471	beta-ionone	intensity	1.43	5.48E-42	NA	NA	dil2
11	59210480	rs7948562	beta-ionone	intensity	1.378	1.14E-11	NA	NA	dil2
11	59210550	rs7947825	beta-ionone	intensity	1.194	1.52E-17	17	1.31E-15	dil2
11	59210761	rs11605572	beta-ionone	intensity	1.197	1.19E-17	18.88	1.82E-12	dil2
11	59210795	rs17153732	beta-ionone	intensity	1.378	1.14E-11	NA	NA	dil2
11	59211188	rs6591536	beta-ionone	intensity	1.43	5.48E-42	22.58	7.82E-39	dil2
11	59211265	rs7941591	beta-ionone	intensity	1.43	5.48E-42	22.58	7.82E-39	dil2
11	59211421	rs17591107	beta-ionone	intensity	1.197	1.19E-17	19.09	2.25E-12	dil2
11	59211792	rs35421205	beta-ionone	intensity	1.256	3.31E-10	NA	NA	dil2
11	59211874	rs9787746	beta-ionone	intensity	1.197	1.19E-17	NA	NA	dil2
11	59212020	rs1403330	beta-ionone	intensity	1.43	5.48E-42	NA	NA	dil2
11	59212455	rs5792149	beta-ionone	intensity	1.197	1.82E-17	NA	NA	dil2
11	59212884	rs10896972	beta-ionone	intensity	1.43	5.48E-42	NA	NA	dil2
11	59213532	rs10792242	beta-ionone	intensity	1.378	1.14E-11	NA	NA	dil2
11	59214258	rs6591537	beta-ionone	intensity	1.378	1.14E-11	NA	NA	dil2
11	59214268	rs59295759	beta-ionone	intensity	1.211	4.46E-18	NA	NA	dil2
11	59214479	rs1542329	beta-ionone	intensity	1.43	5.48E-42	NA	NA	dil2
11	59215554	rs34882977	beta-ionone	intensity	1.157	1.11E-20	NA	NA	dil2
11	59216279	rs74453752	beta-ionone	intensity	1.378	1.14E-11	NA	NA	dil2
11	59217044	rs1013736	beta-ionone	intensity	1.197	1.19E-17	NA	NA	dil2
11	59217581	rs10750921	beta-ionone	intensity	1.378	1.14E-11	NA	NA	dil2
11	59218526	rs3862658	beta-ionone	intensity	1.214	1.70E-25	NA	NA	dil2
11	59218869	rs6591538	beta-ionone	intensity	1.394	1.13E-11	NA	NA	dil2
11	59218977	rs17500063	beta-ionone	intensity	1.197	1.19E-17	NA	NA	dil2
11	59219273	rs12803202	beta-ionone	intensity	1.197	1.19E-17	NA	NA	dil2
11	59219338	rs34927910	beta-ionone	intensity	1.197	1.19E-17	NA	NA	dil2
11	59219693	rs1901856	beta-ionone	intensity	1.221	1.78E-25	NA	NA	dil2
11	59219797	rs1901855	beta-ionone	intensity	1.214	1.70E-25	NA	NA	dil2
11	59220879	rs11229957	beta-ionone	intensity	1.221	1.78E-25	NA	NA	dil2
11	59220984	rs11229958	beta-ionone	intensity	1.221	1.78E-25	NA	NA	dil2
11	59221005	rs11604452	beta-ionone	intensity	1.221	1.78E-25	NA	NA	dil2
11	59221090	rs17500126	beta-ionone	intensity	1.221	1.78E-25	NA	NA	dil2
11	59221152	rs12791598	beta-ionone	intensity	1.221	1.78E-25	NA	NA	dil2
11	59221334	rs36021181	beta-ionone	intensity	1.214	1.70E-25	NA	NA	dil2
11	59221391	rs35124893	beta-ionone	intensity	1.214	1.70E-25	NA	NA	dil2
11	59221679	rs7932593	beta-ionone	intensity	1.221	1.78E-25	NA	NA	dil2
11	59222136	rs7932937	beta-ionone	intensity	1.221	1.78E-25	NA	NA	dil2
11	59222459	rs12420159	beta-ionone	intensity	1.197	1.19E-17	NA	NA	dil2
11	59223388	rs1453545	beta-ionone	intensity	1.378	1.14E-11	NA	NA	dil2
11	59224144	rs7943953	beta-ionone	intensity	1.43	5.48E-42	NA	NA	dil2
11	59224464	rs17153766	beta-ionone	intensity	1.378	1.14E-11	NA	NA	dil2
11	59224608	rs1453544	beta-ionone	intensity	1.197	1.19E-17	19.52	7.56E-13	dil2
11	59224720	rs1453543	beta-ionone	intensity	1.378	1.14E-11	12.94	7.61E-06	dil2
11	59224885	rs1453542	beta-ionone	intensity	1.212	4.05E-25	21.77	1.52E-20	dil2
11	59225221	rs1453541	beta-ionone	intensity	1.205	3.85E-25	16.04	5.36E-18	dil2
11	59225382	rs116863593	beta-ionone	intensity	1.378	1.14E-11	NA	NA	dil2
11	59225472	rs17500478	beta-ionone	intensity	1.184	2.65E-17	NA	NA	dil2
11	59225813	rs10736699	beta-ionone	intensity	1.423	1.48E-41	NA	NA	dil2
11	59225911	rs567153294	beta-ionone	intensity	1.403	1.06E-40	NA	NA	dil2
11	59226023	rs11605552	beta-ionone	intensity	1.205	3.85E-25	NA	NA	dil2
11	59226078	rs10896974	beta-ionone	intensity	1.423	1.48E-41	NA	NA	dil2
11	59226225	rs7952071	beta-ionone	intensity	1.205	3.85E-25	NA	NA	dil2
11	59226723	rs61901620	beta-ionone	intensity	1.184	2.65E-17	NA	NA	dil2
11	59227445	rs4939291	beta-ionone	intensity	1.209	3.82E-25	NA	NA	dil2
11	59228519	rs35423823	beta-ionone	intensity	1.417	3.39E-41	NA	NA	dil2
11	59228540	rs11606980	beta-ionone	intensity	1.184	2.65E-17	NA	NA	dil2
11	59228670	rs10750922	beta-ionone	intensity	1.423	1.48E-41	NA	NA	dil2
11	59229511	rs7940142	beta-ionone	intensity	1.335	9.59E-28	NA	NA	dil2
11	59230701	rs2867748	beta-ionone	intensity	1.194	5.50E-23	NA	NA	dil2
11	59231505	rs9665874	beta-ionone	intensity	1.194	5.50E-23	NA	NA	dil2
11	59231884	rs11604472	beta-ionone	intensity	1.092	4.50E-12	NA	NA	dil2
11	59232035	rs34057764	beta-ionone	intensity	1.135	8.14E-20	NA	NA	dil2
11	59233233	rs2867749	beta-ionone	intensity	1.135	8.14E-20	NA	NA	dil2
11	59233436	rs2867751	beta-ionone	intensity	1.378	1.14E-11	NA	NA	dil2
11	59233750	rs12420487	beta-ionone	intensity	1.092	4.50E-12	NA	NA	dil2
11	59233752	rs12419239	beta-ionone	intensity	1.092	4.50E-12	NA	NA	dil2
11	59233943	rs200871838	beta-ionone	intensity	1.147	1.10E-24	NA	NA	dil2
11	59233994	rs12418077	beta-ionone	intensity	1.141	7.74E-20	NA	NA	dil2
11	59234011	rs561256618	beta-ionone	intensity	1.293	2.73E-09	NA	NA	dil2
11	59234063	rs12419548	beta-ionone	intensity	1.199	5.29E-23	NA	NA	dil2
11	59234110	rs539207288;rs146096175	beta-ionone	intensity	1.162	8.84E-22	NA	NA	dil2
11	59238778	rs2045054	beta-ionone	intensity	1.328	3.42E-11	NA	NA	dil2
11	59238818	rs11229969	beta-ionone	intensity	0.9762	5.48E-23	NA	NA	dil2
11	59238820	rs2045053	beta-ionone	intensity	1.256	3.40E-09	NA	NA	dil2
11	59239758	rs7126269	beta-ionone	intensity	1.328	3.42E-11	NA	NA	dil2
11	59240937	rs2867753	beta-ionone	intensity	1.124	3.65E-15	NA	NA	dil2
11	59241429	rs10750923	beta-ionone	intensity	1.124	3.65E-15	NA	NA	dil2
11	59241584	rs10792244	beta-ionone	intensity	1.124	3.65E-15	NA	NA	dil2
11	59241747	rs10501379	beta-ionone	intensity	1.243	7.12E-09	NA	NA	dil2
11	59242348	rs10896976	beta-ionone	intensity	1.134	2.10E-15	NA	NA	dil2
11	59242373	rs34408794	beta-ionone	intensity	1.124	3.65E-15	NA	NA	dil2
11	59242759	rs7124468	beta-ionone	intensity	1.104	1.23E-14	NA	NA	dil2
11	59242976	rs7108052	beta-ionone	intensity	1.243	7.12E-09	NA	NA	dil2
11	59244020	rs565308094;rs59180472	beta-ionone	intensity	1.081	4.00E-14	NA	NA	dil2
11	59244388	rs551034573	beta-ionone	intensity	1.059	1.77E-13	NA	NA	dil2
11	59245593	rs75898556	beta-ionone	intensity	1.208	2.34E-08	13.01	0.0003287	dil2
11	59247803	rs2123679	beta-ionone	intensity	1.246	7.57E-28	NA	NA	dil2
11	59248832	rs56061623	beta-ionone	intensity	1.072	1.24E-13	NA	NA	dil2
11	59249117	rs57591974	beta-ionone	intensity	1.081	8.43E-14	NA	NA	dil2
11	59249309	rs59968083	beta-ionone	intensity	1.183	4.11E-08	NA	NA	dil2
11	59249312	rs1453536	beta-ionone	intensity	1.088	3.02E-14	NA	NA	dil2
11	59249933	rs7927599	beta-ionone	intensity	1.109	1.50E-08	NA	NA	dil2
11	59250221	rs71454381	beta-ionone	intensity	0.7597	4.09E-11	NA	NA	dil2
5	168100545	rs292487	decylaldehyde	intensity	0.6996	4.12E-08	NA	NA	dil1
11	59071040	rs1945587	galaxolide	intensity	-0.5972	4.89E-08	NA	NA	dil1
11	59071093	rs34571868	galaxolide	intensity	-1.016	9.62E-12	NA	NA	dil1
11	59071890	rs1113054	galaxolide	intensity	-0.6069	2.86E-08	NA	NA	dil1
11	59074540	rs2177244	galaxolide	intensity	-0.6069	2.86E-08	NA	NA	dil1
11	59074571	rs2177245	galaxolide	intensity	-0.6069	2.86E-08	NA	NA	dil1
11	59074837	rs4360718	galaxolide	intensity	-0.6112	2.14E-08	NA	NA	dil1
11	59074995	rs11284306	galaxolide	intensity	-0.6069	2.86E-08	NA	NA	dil1
11	59076326	rs7124980	galaxolide	intensity	-1.016	9.62E-12	NA	NA	dil1
11	59076472	rs7932805	galaxolide	intensity	-0.6116	2.47E-08	NA	NA	dil1
11	59076781	rs7938937	galaxolide	intensity	-0.7099	3.79E-09	NA	NA	dil1
11	59076836	rs2204168	galaxolide	intensity	-0.6072	2.95E-08	NA	NA	dil1
11	59078661	rs6591520	galaxolide	intensity	-0.7091	3.94E-09	NA	NA	dil1
11	59078790	rs75495028	galaxolide	intensity	-1.016	9.62E-12	NA	NA	dil1
11	59080705	rs34083164	galaxolide	intensity	-1.016	9.62E-12	NA	NA	dil1
11	59081396	rs7934493	galaxolide	intensity	-1.016	9.62E-12	NA	NA	dil1
11	59082485	rs1522759	galaxolide	intensity	-0.7133	3.17E-09	NA	NA	dil1
11	59083955	rs7927660	galaxolide	intensity	-0.7133	3.17E-09	NA	NA	dil1
11	59084706	rs61904569	galaxolide	intensity	-1.016	9.62E-12	NA	NA	dil1
11	59085167	rs4536240	galaxolide	intensity	-0.6069	2.86E-08	NA	NA	dil1
11	59085841	rs10792232	galaxolide	intensity	-0.707	5.23E-09	NA	NA	dil1
11	59087572	rs7394727	galaxolide	intensity	-0.6944	9.80E-09	NA	NA	dil1
11	59091427	rs1522758	galaxolide	intensity	-0.707	5.23E-09	NA	NA	dil1
11	59092557	rs1945595	galaxolide	intensity	-1.046	7.00E-13	NA	NA	dil1
11	59096786	rs4312083	galaxolide	intensity	-0.707	5.23E-09	NA	NA	dil1
11	59097697	rs1522756	galaxolide	intensity	-1.046	7.00E-13	NA	NA	dil1
11	59098456	rs7950195	galaxolide	intensity	-0.6944	9.80E-09	NA	NA	dil1
11	59098684	rs12419350	galaxolide	intensity	-1.046	7.00E-13	NA	NA	dil1
11	59100977	rs568756514	galaxolide	intensity	-1.035	5.85E-13	NA	NA	dil1
11	59101682	rs4938916	galaxolide	intensity	-0.707	5.23E-09	NA	NA	dil1
11	59106775	rs7929008	galaxolide	intensity	-1.046	7.00E-13	NA	NA	dil1
11	59108415	rs11229923	galaxolide	intensity	-0.7046	6.60E-09	NA	NA	dil1
11	59108487	rs11229924	galaxolide	intensity	-0.7046	6.60E-09	NA	NA	dil1
11	59108498	rs11229925	galaxolide	intensity	-1.046	7.00E-13	NA	NA	dil1
11	59109167	rs10431129	galaxolide	intensity	-0.7046	6.60E-09	NA	NA	dil1
11	59111895	rs149976996	galaxolide	intensity	-1.046	7.00E-13	NA	NA	dil1
11	59115390	rs4939282	galaxolide	intensity	-0.7294	2.10E-09	NA	NA	dil1
11	59116186	rs4482048	galaxolide	intensity	-1.092	9.57E-14	NA	NA	dil1
11	59117219	rs7935325	galaxolide	intensity	-0.7375	2.54E-09	NA	NA	dil1
11	59119181	rs34387009	galaxolide	intensity	-1.081	9.70E-14	NA	NA	dil1
11	59121276	rs61904597	galaxolide	intensity	-1.081	9.70E-14	NA	NA	dil1
11	59122645	rs12419033	galaxolide	intensity	-1.067	1.94E-13	NA	NA	dil1
11	59122934	rs12417674	galaxolide	intensity	-1.081	9.70E-14	NA	NA	dil1
11	59123575	rs12419445	galaxolide	intensity	-1.081	9.70E-14	NA	NA	dil1
11	59123814	rs4939283	galaxolide	intensity	-0.6178	2.44E-08	NA	NA	dil1
11	59124014	rs61902460	galaxolide	intensity	-1.081	9.70E-14	NA	NA	dil1
11	59126226	rs57552445	galaxolide	intensity	-1.081	9.70E-14	NA	NA	dil1
11	59126815	rs1464563	galaxolide	intensity	-1.081	9.70E-14	NA	NA	dil1
11	59127306	rs2040326	galaxolide	intensity	-0.6178	2.44E-08	NA	NA	dil1
11	59128042	rs34730029	galaxolide	intensity	-1.053	2.40E-13	NA	NA	dil1
11	59128478	rs12418613	galaxolide	intensity	-1.081	9.70E-14	NA	NA	dil1
11	59128518	rs7121582	galaxolide	intensity	-0.6256	1.45E-08	NA	NA	dil1
11	59128589	rs34813442	galaxolide	intensity	-1.078	9.84E-14	NA	NA	dil1
11	59128796	rs12421511	galaxolide	intensity	-1.081	9.70E-14	NA	NA	dil1
11	59129579	rs11229933	galaxolide	intensity	-1.067	1.94E-13	NA	NA	dil1
11	59129669	rs11229934	galaxolide	intensity	-1.081	9.70E-14	NA	NA	dil1
11	59129765	rs11229935	galaxolide	intensity	-1.081	9.70E-14	NA	NA	dil1
11	59130747	rs61902462	galaxolide	intensity	-1.081	9.70E-14	NA	NA	dil1
11	59130899	rs4939284	galaxolide	intensity	-0.7857	3.87E-10	NA	NA	dil1
11	59132798	rs7941190	galaxolide	intensity	-0.6127	3.25E-08	-2.65	0.02912	dil1
11	59132882	rs10896964	galaxolide	intensity	-0.6147	2.87E-08	-2.263	0.06608	dil1
11	59134367	rs881834	galaxolide	intensity	-0.7857	3.87E-10	NA	NA	dil1
11	59134722	rs1916139	galaxolide	intensity	-0.615	2.87E-08	NA	NA	dil1
11	59135172	rs1608210	galaxolide	intensity	-0.7857	3.87E-10	NA	NA	dil1
11	59135700	rs1589600	galaxolide	intensity	-0.615	2.87E-08	NA	NA	dil1
11	59135704	rs1955070	galaxolide	intensity	-1.081	9.70E-14	NA	NA	dil1
11	59135964	rs12420443	galaxolide	intensity	-1.081	9.70E-14	NA	NA	dil1
11	59136291	rs12801196	galaxolide	intensity	-1.081	9.70E-14	NA	NA	dil1
11	59137213	rs1589601	galaxolide	intensity	-1.081	9.70E-14	NA	NA	dil1
11	59137282	rs1608211	galaxolide	intensity	-0.7857	3.87E-10	NA	NA	dil1
11	59137366	rs1608212	galaxolide	intensity	-0.6127	3.25E-08	NA	NA	dil1
11	59137612	rs2222440	galaxolide	intensity	-1.067	1.94E-13	NA	NA	dil1
11	59137937	rs58471017	galaxolide	intensity	-1.081	9.70E-14	NA	NA	dil1
11	59138860	rs1357374	galaxolide	intensity	-0.615	2.87E-08	NA	NA	dil1
11	59139199	rs10501378	galaxolide	intensity	-1.081	9.70E-14	NA	NA	dil1
11	59139246	rs1972149	galaxolide	intensity	-0.615	2.87E-08	NA	NA	dil1
11	59139450	rs7934882	galaxolide	intensity	-1.081	9.70E-14	NA	NA	dil1
11	59140145	rs1851513	galaxolide	intensity	-0.6127	3.25E-08	NA	NA	dil1
11	59140177	rs34037092	galaxolide	intensity	-1.081	9.70E-14	NA	NA	dil1
11	59140470	rs1961870	galaxolide	intensity	-0.615	2.87E-08	NA	NA	dil1
11	59140484	rs1961297	galaxolide	intensity	-1.081	9.70E-14	NA	NA	dil1
11	59140606	rs1961869	galaxolide	intensity	-0.7857	3.87E-10	NA	NA	dil1
11	59141749	rs11606022	galaxolide	intensity	-1.137	3.24E-14	NA	NA	dil1
11	59142522	rs58104188	galaxolide	intensity	-1.081	9.70E-14	NA	NA	dil1
11	59143084	rs4485127	galaxolide	intensity	-0.615	2.87E-08	NA	NA	dil1
11	59143093	rs4536241	galaxolide	intensity	-1.081	9.70E-14	NA	NA	dil1
11	59143200	rs4345985	galaxolide	intensity	-1.081	9.70E-14	NA	NA	dil1
11	59143303	rs4325328	galaxolide	intensity	-1.081	9.70E-14	NA	NA	dil1
11	59143439	rs28841879	galaxolide	intensity	-1.081	9.70E-14	NA	NA	dil1
11	59143894	rs7936596	galaxolide	intensity	-0.8031	1.36E-10	NA	NA	dil1
11	59143911	rs12419774	galaxolide	intensity	-1.081	9.70E-14	NA	NA	dil1
11	59143960	rs12417248	galaxolide	intensity	-1.081	9.70E-14	NA	NA	dil1
11	59144140	rs12421509	galaxolide	intensity	-1.081	9.70E-14	NA	NA	dil1
11	59144717	rs34365351	galaxolide	intensity	-1.081	9.70E-14	NA	NA	dil1
11	59144978	rs12808731	galaxolide	intensity	-1.081	9.70E-14	NA	NA	dil1
11	59145146	rs12420477	galaxolide	intensity	-1.081	9.70E-14	NA	NA	dil1
11	59145842	rs17498539	galaxolide	intensity	-1.078	1.20E-13	NA	NA	dil1
11	59146382	rs12786655	galaxolide	intensity	-1.078	1.20E-13	NA	NA	dil1
11	59146611	rs34484733	galaxolide	intensity	-0.7857	3.87E-10	NA	NA	dil1
11	59147075	rs1996858	galaxolide	intensity	-0.7857	3.87E-10	NA	NA	dil1
11	59147187	rs17498652	galaxolide	intensity	-1.078	1.20E-13	NA	NA	dil1
11	59147641	rs140102303	galaxolide	intensity	-1.078	1.20E-13	NA	NA	dil1
11	59147877	rs12806497	galaxolide	intensity	-1.078	1.20E-13	NA	NA	dil1
11	59148313	rs2123676	galaxolide	intensity	-0.6136	3.04E-08	NA	NA	dil1
11	59148407	rs2123675	galaxolide	intensity	-0.6136	3.04E-08	NA	NA	dil1
11	59148729	rs35872497	galaxolide	intensity	-1.078	1.20E-13	NA	NA	dil1
11	59148840	rs61902489	galaxolide	intensity	-1.078	1.20E-13	NA	NA	dil1
11	59149453	rs36164804	galaxolide	intensity	-1.078	1.20E-13	NA	NA	dil1
11	59149516	rs12801307	galaxolide	intensity	-1.078	1.20E-13	NA	NA	dil1
11	59149553	rs4430534	galaxolide	intensity	-0.7857	3.87E-10	NA	NA	dil1
11	59149692	rs11600710	galaxolide	intensity	-1.078	1.20E-13	NA	NA	dil1
11	59150795	rs150104857	galaxolide	intensity	-1.078	1.20E-13	NA	NA	dil1
11	59151090	rs9734086	galaxolide	intensity	-0.6136	3.04E-08	NA	NA	dil1
11	59151132	rs12807948	galaxolide	intensity	-1.078	1.20E-13	NA	NA	dil1
11	59151329	rs35011158	galaxolide	intensity	-1.078	1.20E-13	NA	NA	dil1
11	59151513	rs7943317	galaxolide	intensity	-0.7857	3.87E-10	NA	NA	dil1
11	59151599	rs7944329	galaxolide	intensity	-0.6136	3.04E-08	NA	NA	dil1
11	59151765	rs35697000	galaxolide	intensity	-1.078	1.20E-13	NA	NA	dil1
11	59152216	rs34990583	galaxolide	intensity	-1.078	1.20E-13	NA	NA	dil1
11	59152469	rs9734191	galaxolide	intensity	-0.7857	3.87E-10	NA	NA	dil1
11	59152705	rs142094397	galaxolide	intensity	-1.078	1.20E-13	NA	NA	dil1
11	59152978	rs11229939	galaxolide	intensity	-0.6136	3.04E-08	NA	NA	dil1
11	59152980	rs141677029	galaxolide	intensity	-0.6136	3.04E-08	NA	NA	dil1
11	59153322	rs10792238	galaxolide	intensity	-0.7857	3.87E-10	NA	NA	dil1
11	59153576	rs59233016	galaxolide	intensity	-1.078	1.20E-13	NA	NA	dil1
11	59154302	rs112947174	galaxolide	intensity	-1.078	1.20E-13	NA	NA	dil1
11	59154654	rs111722134	galaxolide	intensity	-1.078	1.20E-13	NA	NA	dil1
11	59154900	rs61902528	galaxolide	intensity	-1.078	1.20E-13	NA	NA	dil1
11	59155143	rs35690484	galaxolide	intensity	-1.078	1.20E-13	NA	NA	dil1
11	59155163	rs34231195	galaxolide	intensity	-1.078	1.20E-13	NA	NA	dil1
11	59155697	rs1584814	galaxolide	intensity	-0.7857	3.87E-10	NA	NA	dil1
11	59155906	rs11229943	galaxolide	intensity	-1.067	1.94E-13	NA	NA	dil1
11	59156200	rs11229944	galaxolide	intensity	-1.078	1.20E-13	NA	NA	dil1
11	59156405	rs11600743	galaxolide	intensity	-1.078	1.20E-13	NA	NA	dil1
11	59156917	rs10792239	galaxolide	intensity	-0.7857	3.87E-10	NA	NA	dil1
11	59157608	rs35823674	galaxolide	intensity	-0.676	3.42E-08	NA	NA	dil1
11	59157708	rs11606607	galaxolide	intensity	-1.078	1.20E-13	NA	NA	dil1
11	59157709	rs11600387	galaxolide	intensity	-1.078	1.20E-13	NA	NA	dil1
11	59158381	rs34948371	galaxolide	intensity	-0.7252	1.27E-09	NA	NA	dil1
11	59160868	rs7933143	galaxolide	intensity	-0.6136	3.04E-08	NA	NA	dil1
11	59161464	rs35161597	galaxolide	intensity	-1.078	1.20E-13	NA	NA	dil1
11	59163735	rs11601772	galaxolide	intensity	-1.08	1.20E-13	NA	NA	dil1
11	59165135	rs1453539	galaxolide	intensity	-0.6177	2.38E-08	NA	NA	dil1
11	59165522	rs10896968	galaxolide	intensity	-0.6177	2.38E-08	NA	NA	dil1
11	59166402	rs11607526	galaxolide	intensity	-1.056	3.70E-13	NA	NA	dil1
11	59169295	rs11604216	galaxolide	intensity	-0.7172	1.95E-09	NA	NA	dil1
11	59171532	rs12420661	galaxolide	intensity	-0.7172	1.95E-09	NA	NA	dil1
11	59171598	rs12421650	galaxolide	intensity	-1.08	1.20E-13	NA	NA	dil1
11	59173110	rs35656162	galaxolide	intensity	-1.06	2.90E-13	NA	NA	dil1
11	59173969	rs9667089	galaxolide	intensity	-0.6036	4.99E-08	NA	NA	dil1
11	59174034	rs199625057	galaxolide	intensity	-1.08	1.20E-13	NA	NA	dil1
11	59174205	rs11229947	galaxolide	intensity	-0.6063	4.37E-08	NA	NA	dil1
11	59174376	rs11229948	galaxolide	intensity	-0.6177	2.38E-08	NA	NA	dil1
11	59174556	rs111590981	galaxolide	intensity	-0.7052	4.36E-09	NA	NA	dil1
11	59175908	rs34497940	galaxolide	intensity	-1.08	1.20E-13	NA	NA	dil1
11	59176495	rs61902533	galaxolide	intensity	-1.08	1.20E-13	NA	NA	dil1
11	59176691	rs61902557	galaxolide	intensity	-0.7172	1.95E-09	NA	NA	dil1
11	59177402	rs11605902	galaxolide	intensity	-1.06	2.90E-13	NA	NA	dil1
11	59179022	rs7128953	galaxolide	intensity	-0.6557	3.00E-09	NA	NA	dil1
11	59180301	rs528086318	galaxolide	intensity	-0.701	4.79E-09	NA	NA	dil1
11	59180883	rs61902558	galaxolide	intensity	-1.134	2.26E-14	NA	NA	dil1
11	59182159	rs57780934	galaxolide	intensity	-1.134	2.26E-14	NA	NA	dil1
11	59182765	rs61902559	galaxolide	intensity	-0.7563	4.81E-10	NA	NA	dil1
11	59184192	rs1879929	galaxolide	intensity	-0.6358	9.21E-09	NA	NA	dil1
11	59187545	rs2198451	galaxolide	intensity	-0.8196	6.83E-11	NA	NA	dil1
11	59189233	rs9988851	galaxolide	intensity	-1.036	5.52E-22	NA	NA	dil1
11	59189912	rs1453547	galaxolide	intensity	-1.179	4.70E-17	-2.201	0.2141	dil1
11	59190499	rs11602535	galaxolide	intensity	-1.169	3.42E-17	NA	NA	dil1
11	59190529	rs34222593	galaxolide	intensity	-1.205	1.40E-17	NA	NA	dil1
11	59190650	rs17584022	galaxolide	intensity	-1.179	1.82E-17	NA	NA	dil1
11	59190811	rs12787182	galaxolide	intensity	-1.179	1.82E-17	NA	NA	dil1
11	59192089	rs1453548	galaxolide	intensity	-1.047	1.92E-22	NA	NA	dil1
11	59192902	rs11605288	galaxolide	intensity	-1.205	1.40E-17	NA	NA	dil1
11	59193362	rs1453549	galaxolide	intensity	-1.205	1.40E-17	NA	NA	dil1
11	59193411	rs7120797	galaxolide	intensity	-1.047	1.92E-22	NA	NA	dil1
11	59193419	rs7119928	galaxolide	intensity	-1.047	1.92E-22	NA	NA	dil1
11	59193527	rs1453550	galaxolide	intensity	-1.205	1.40E-17	NA	NA	dil1
11	59193547	rs1453551	galaxolide	intensity	-1.205	1.40E-17	NA	NA	dil1
11	59194217	rs59861908	galaxolide	intensity	-1.046	3.06E-22	NA	NA	dil1
11	59194315	rs1349777	galaxolide	intensity	-1.205	1.40E-17	NA	NA	dil1
11	59194787	rs7935959	galaxolide	intensity	-1.205	1.40E-17	NA	NA	dil1
11	59195249	rs11602856	galaxolide	intensity	-1.205	1.40E-17	NA	NA	dil1
11	59195329	rs11606927	galaxolide	intensity	-1.205	1.40E-17	NA	NA	dil1
11	59195508	rs34217668	galaxolide	intensity	-1.164	1.89E-16	NA	NA	dil1
11	59196184	rs1453552	galaxolide	intensity	-1.205	1.40E-17	NA	NA	dil1
11	59196449	rs35630700	galaxolide	intensity	-1.205	1.40E-17	NA	NA	dil1
11	59196941	rs12785234	galaxolide	intensity	-1.205	1.40E-17	NA	NA	dil1
11	59198544	rs143913250	galaxolide	intensity	-1.205	1.40E-17	NA	NA	dil1
11	59198771	rs61901576	galaxolide	intensity	-1.205	1.40E-17	NA	NA	dil1
11	59199010	rs896877	galaxolide	intensity	-1.047	1.92E-22	NA	NA	dil1
11	59199141	rs896878	galaxolide	intensity	-1.047	1.92E-22	NA	NA	dil1
11	59199455	rs7924822	galaxolide	intensity	-1.205	1.40E-17	NA	NA	dil1
11	59199831	rs7106124	galaxolide	intensity	-1.047	1.92E-22	NA	NA	dil1
11	59200069	rs1453533	galaxolide	intensity	-1.205	1.40E-17	NA	NA	dil1
11	59201347	rs12806001	galaxolide	intensity	-1.2	8.49E-18	NA	NA	dil1
11	59203159	rs2903656	galaxolide	intensity	-1.047	1.92E-22	NA	NA	dil1
11	59203276	rs7118850	galaxolide	intensity	-1.046	3.06E-22	NA	NA	dil1
11	59203371	rs7118978	galaxolide	intensity	-1.047	1.92E-22	NA	NA	dil1
11	59203848	rs12416933	galaxolide	intensity	-1.2	8.49E-18	NA	NA	dil1
11	59204642	rs10792240	galaxolide	intensity	-1.047	1.92E-22	NA	NA	dil1
11	59205759	rs1026320	galaxolide	intensity	-1.2	8.49E-18	NA	NA	dil1
11	59205772	rs2167923	galaxolide	intensity	-1.2	8.49E-18	NA	NA	dil1
11	59206518	rs12808866	galaxolide	intensity	-1.2	8.49E-18	NA	NA	dil1
11	59207300	rs61901593	galaxolide	intensity	-1.2	8.49E-18	NA	NA	dil1
11	59208179	rs9787928	galaxolide	intensity	-1.2	8.49E-18	NA	NA	dil1
11	59208753	rs9787846	galaxolide	intensity	-1.2	8.49E-18	NA	NA	dil1
11	59209058	rs12794700	galaxolide	intensity	-1.2	8.49E-18	NA	NA	dil1
11	59209778	rs2867731	galaxolide	intensity	-1.047	1.92E-22	NA	NA	dil1
11	59210122	rs12801029	galaxolide	intensity	-1.2	8.49E-18	NA	NA	dil1
11	59210289	rs7947471	galaxolide	intensity	-1.047	1.92E-22	NA	NA	dil1
11	59210761	rs11605572	galaxolide	intensity	-1.2	8.49E-18	-2.273	0.1919	dil1
11	59211188	rs6591536	galaxolide	intensity	-1.047	1.92E-22	-3.414	0.004975	dil1
11	59211265	rs7941591	galaxolide	intensity	-1.047	1.92E-22	-3.414	0.004975	dil1
11	59211421	rs17591107	galaxolide	intensity	-1.2	8.49E-18	-1.732	0.3275	dil1
11	59211874	rs9787746	galaxolide	intensity	-1.2	8.49E-18	NA	NA	dil1
11	59212020	rs1403330	galaxolide	intensity	-1.047	1.92E-22	NA	NA	dil1
11	59212884	rs10896972	galaxolide	intensity	-1.047	1.92E-22	NA	NA	dil1
11	59214268	rs59295759	galaxolide	intensity	-1.21	4.15E-18	NA	NA	dil1
11	59214479	rs1542329	galaxolide	intensity	-1.047	1.92E-22	NA	NA	dil1
11	59215554	rs34882977	galaxolide	intensity	-1.166	4.34E-21	NA	NA	dil1
11	59217044	rs1013736	galaxolide	intensity	-1.2	8.49E-18	NA	NA	dil1
11	59218526	rs3862658	galaxolide	intensity	-1.204	3.48E-25	NA	NA	dil1
11	59218977	rs17500063	galaxolide	intensity	-1.2	8.49E-18	NA	NA	dil1
11	59219273	rs12803202	galaxolide	intensity	-1.2	8.49E-18	NA	NA	dil1
11	59219338	rs34927910	galaxolide	intensity	-1.2	8.49E-18	NA	NA	dil1
11	59219693	rs1901856	galaxolide	intensity	-1.209	4.34E-25	NA	NA	dil1
11	59219797	rs1901855	galaxolide	intensity	-1.204	3.48E-25	NA	NA	dil1
11	59220879	rs11229957	galaxolide	intensity	-1.209	4.34E-25	NA	NA	dil1
11	59220984	rs11229958	galaxolide	intensity	-1.209	4.34E-25	NA	NA	dil1
11	59221005	rs11604452	galaxolide	intensity	-1.209	4.34E-25	NA	NA	dil1
11	59221090	rs17500126	galaxolide	intensity	-1.209	4.34E-25	NA	NA	dil1
11	59221152	rs12791598	galaxolide	intensity	-1.209	4.34E-25	NA	NA	dil1
11	59221334	rs36021181	galaxolide	intensity	-1.204	3.48E-25	NA	NA	dil1
11	59221391	rs35124893	galaxolide	intensity	-1.204	3.48E-25	NA	NA	dil1
11	59221679	rs7932593	galaxolide	intensity	-1.209	4.34E-25	NA	NA	dil1
11	59222136	rs7932937	galaxolide	intensity	-1.209	4.34E-25	NA	NA	dil1
11	59222459	rs12420159	galaxolide	intensity	-1.2	8.49E-18	NA	NA	dil1
11	59224144	rs7943953	galaxolide	intensity	-1.047	1.92E-22	NA	NA	dil1
11	59224608	rs1453544	galaxolide	intensity	-1.2	8.49E-18	-1.746	0.3248	dil1
11	59224885	rs1453542	galaxolide	intensity	-1.212	3.03E-25	-2.627	0.09231	dil1
11	59225221	rs1453541	galaxolide	intensity	-1.207	2.42E-25	-3.027	0.01332	dil1
11	59225472	rs17500478	galaxolide	intensity	-1.203	6.17E-18	NA	NA	dil1
11	59225813	rs10736699	galaxolide	intensity	-1.05	1.36E-22	NA	NA	dil1
11	59225911	rs567153294	galaxolide	intensity	-1.022	1.29E-21	NA	NA	dil1
11	59226023	rs11605552	galaxolide	intensity	-1.207	2.42E-25	NA	NA	dil1
11	59226078	rs10896974	galaxolide	intensity	-1.05	1.36E-22	NA	NA	dil1
11	59226225	rs7952071	galaxolide	intensity	-1.207	2.42E-25	NA	NA	dil1
11	59226723	rs61901620	galaxolide	intensity	-1.203	6.17E-18	NA	NA	dil1
11	59227445	rs4939291	galaxolide	intensity	-1.196	1.02E-24	NA	NA	dil1
11	59228519	rs35423823	galaxolide	intensity	-1.051	1.27E-22	NA	NA	dil1
11	59228540	rs11606980	galaxolide	intensity	-1.203	6.17E-18	NA	NA	dil1
11	59228670	rs10750922	galaxolide	intensity	-1.05	1.36E-22	NA	NA	dil1
11	59229511	rs7940142	galaxolide	intensity	-0.8677	2.76E-12	NA	NA	dil1
11	59230701	rs2867748	galaxolide	intensity	-1.133	7.38E-21	NA	NA	dil1
11	59231505	rs9665874	galaxolide	intensity	-1.133	7.38E-21	NA	NA	dil1
11	59231884	rs11604472	galaxolide	intensity	-1.04	4.02E-11	NA	NA	dil1
11	59232035	rs34057764	galaxolide	intensity	-1.081	4.10E-18	NA	NA	dil1
11	59233233	rs2867749	galaxolide	intensity	-1.081	4.10E-18	NA	NA	dil1
11	59233750	rs12420487	galaxolide	intensity	-1.04	4.02E-11	NA	NA	dil1
11	59233752	rs12419239	galaxolide	intensity	-1.04	4.02E-11	NA	NA	dil1
11	59233943	rs200871838	galaxolide	intensity	-0.9259	2.02E-16	NA	NA	dil1
11	59233994	rs12418077	galaxolide	intensity	-1.069	1.40E-17	NA	NA	dil1
11	59234063	rs12419548	galaxolide	intensity	-1.121	2.75E-20	NA	NA	dil1
11	59234110	rs539207288;rs146096175	galaxolide	intensity	-1.148	2.17E-21	NA	NA	dil1
11	59247803	rs2123679	galaxolide	intensity	-0.8514	1.73E-13	NA	NA	dil1
11	59071040	rs1945587	galaxolide	intensity	-0.5972	4.89E-08	NA	NA	dil2
11	59071093	rs34571868	galaxolide	intensity	-1.016	9.62E-12	NA	NA	dil2
11	59071890	rs1113054	galaxolide	intensity	-0.6069	2.86E-08	NA	NA	dil2
11	59074540	rs2177244	galaxolide	intensity	-0.6069	2.86E-08	NA	NA	dil2
11	59074571	rs2177245	galaxolide	intensity	-0.6069	2.86E-08	NA	NA	dil2
11	59074837	rs4360718	galaxolide	intensity	-0.6112	2.14E-08	NA	NA	dil2
11	59074995	rs11284306	galaxolide	intensity	-0.6069	2.86E-08	NA	NA	dil2
11	59076326	rs7124980	galaxolide	intensity	-1.016	9.62E-12	NA	NA	dil2
11	59076472	rs7932805	galaxolide	intensity	-0.6116	2.47E-08	NA	NA	dil2
11	59076781	rs7938937	galaxolide	intensity	-0.7099	3.79E-09	NA	NA	dil2
11	59076836	rs2204168	galaxolide	intensity	-0.6072	2.95E-08	NA	NA	dil2
11	59078661	rs6591520	galaxolide	intensity	-0.7091	3.94E-09	NA	NA	dil2
11	59078790	rs75495028	galaxolide	intensity	-1.016	9.62E-12	NA	NA	dil2
11	59080705	rs34083164	galaxolide	intensity	-1.016	9.62E-12	NA	NA	dil2
11	59081396	rs7934493	galaxolide	intensity	-1.016	9.62E-12	NA	NA	dil2
11	59082485	rs1522759	galaxolide	intensity	-0.7133	3.17E-09	NA	NA	dil2
11	59083955	rs7927660	galaxolide	intensity	-0.7133	3.17E-09	NA	NA	dil2
11	59084706	rs61904569	galaxolide	intensity	-1.016	9.62E-12	NA	NA	dil2
11	59085167	rs4536240	galaxolide	intensity	-0.6069	2.86E-08	NA	NA	dil2
11	59085841	rs10792232	galaxolide	intensity	-0.707	5.23E-09	NA	NA	dil2
11	59087572	rs7394727	galaxolide	intensity	-0.6944	9.80E-09	NA	NA	dil2
11	59091427	rs1522758	galaxolide	intensity	-0.707	5.23E-09	NA	NA	dil2
11	59092557	rs1945595	galaxolide	intensity	-1.046	7.00E-13	NA	NA	dil2
11	59096786	rs4312083	galaxolide	intensity	-0.707	5.23E-09	NA	NA	dil2
11	59097697	rs1522756	galaxolide	intensity	-1.046	7.00E-13	NA	NA	dil2
11	59098456	rs7950195	galaxolide	intensity	-0.6944	9.80E-09	NA	NA	dil2
11	59098684	rs12419350	galaxolide	intensity	-1.046	7.00E-13	NA	NA	dil2
11	59100977	rs568756514	galaxolide	intensity	-1.035	5.85E-13	NA	NA	dil2
11	59101682	rs4938916	galaxolide	intensity	-0.707	5.23E-09	NA	NA	dil2
11	59106775	rs7929008	galaxolide	intensity	-1.046	7.00E-13	NA	NA	dil2
11	59108415	rs11229923	galaxolide	intensity	-0.7046	6.60E-09	NA	NA	dil2
11	59108487	rs11229924	galaxolide	intensity	-0.7046	6.60E-09	NA	NA	dil2
11	59108498	rs11229925	galaxolide	intensity	-1.046	7.00E-13	NA	NA	dil2
11	59109167	rs10431129	galaxolide	intensity	-0.7046	6.60E-09	NA	NA	dil2
11	59111895	rs149976996	galaxolide	intensity	-1.046	7.00E-13	NA	NA	dil2
11	59115390	rs4939282	galaxolide	intensity	-0.7294	2.10E-09	NA	NA	dil2
11	59116186	rs4482048	galaxolide	intensity	-1.092	9.57E-14	NA	NA	dil2
11	59117219	rs7935325	galaxolide	intensity	-0.7375	2.54E-09	NA	NA	dil2
11	59119181	rs34387009	galaxolide	intensity	-1.081	9.70E-14	NA	NA	dil2
11	59121276	rs61904597	galaxolide	intensity	-1.081	9.70E-14	NA	NA	dil2
11	59122645	rs12419033	galaxolide	intensity	-1.067	1.94E-13	NA	NA	dil2
11	59122934	rs12417674	galaxolide	intensity	-1.081	9.70E-14	NA	NA	dil2
11	59123575	rs12419445	galaxolide	intensity	-1.081	9.70E-14	NA	NA	dil2
11	59123814	rs4939283	galaxolide	intensity	-0.6178	2.44E-08	NA	NA	dil2
11	59124014	rs61902460	galaxolide	intensity	-1.081	9.70E-14	NA	NA	dil2
11	59126226	rs57552445	galaxolide	intensity	-1.081	9.70E-14	NA	NA	dil2
11	59126815	rs1464563	galaxolide	intensity	-1.081	9.70E-14	NA	NA	dil2
11	59127306	rs2040326	galaxolide	intensity	-0.6178	2.44E-08	NA	NA	dil2
11	59128042	rs34730029	galaxolide	intensity	-1.053	2.40E-13	NA	NA	dil2
11	59128478	rs12418613	galaxolide	intensity	-1.081	9.70E-14	NA	NA	dil2
11	59128518	rs7121582	galaxolide	intensity	-0.6256	1.45E-08	NA	NA	dil2
11	59128589	rs34813442	galaxolide	intensity	-1.078	9.84E-14	NA	NA	dil2
11	59128796	rs12421511	galaxolide	intensity	-1.081	9.70E-14	NA	NA	dil2
11	59129579	rs11229933	galaxolide	intensity	-1.067	1.94E-13	NA	NA	dil2
11	59129669	rs11229934	galaxolide	intensity	-1.081	9.70E-14	NA	NA	dil2
11	59129765	rs11229935	galaxolide	intensity	-1.081	9.70E-14	NA	NA	dil2
11	59130747	rs61902462	galaxolide	intensity	-1.081	9.70E-14	NA	NA	dil2
11	59130899	rs4939284	galaxolide	intensity	-0.7857	3.87E-10	NA	NA	dil2
11	59132798	rs7941190	galaxolide	intensity	-0.6127	3.25E-08	-4.133	0.005752	dil2
11	59132882	rs10896964	galaxolide	intensity	-0.6147	2.87E-08	-2.966	0.05098	dil2
11	59134367	rs881834	galaxolide	intensity	-0.7857	3.87E-10	NA	NA	dil2
11	59134722	rs1916139	galaxolide	intensity	-0.615	2.87E-08	NA	NA	dil2
11	59135172	rs1608210	galaxolide	intensity	-0.7857	3.87E-10	NA	NA	dil2
11	59135700	rs1589600	galaxolide	intensity	-0.615	2.87E-08	NA	NA	dil2
11	59135704	rs1955070	galaxolide	intensity	-1.081	9.70E-14	NA	NA	dil2
11	59135964	rs12420443	galaxolide	intensity	-1.081	9.70E-14	NA	NA	dil2
11	59136291	rs12801196	galaxolide	intensity	-1.081	9.70E-14	NA	NA	dil2
11	59137213	rs1589601	galaxolide	intensity	-1.081	9.70E-14	NA	NA	dil2
11	59137282	rs1608211	galaxolide	intensity	-0.7857	3.87E-10	NA	NA	dil2
11	59137366	rs1608212	galaxolide	intensity	-0.6127	3.25E-08	NA	NA	dil2
11	59137612	rs2222440	galaxolide	intensity	-1.067	1.94E-13	NA	NA	dil2
11	59137937	rs58471017	galaxolide	intensity	-1.081	9.70E-14	NA	NA	dil2
11	59138860	rs1357374	galaxolide	intensity	-0.615	2.87E-08	NA	NA	dil2
11	59139199	rs10501378	galaxolide	intensity	-1.081	9.70E-14	NA	NA	dil2
11	59139246	rs1972149	galaxolide	intensity	-0.615	2.87E-08	NA	NA	dil2
11	59139450	rs7934882	galaxolide	intensity	-1.081	9.70E-14	NA	NA	dil2
11	59140145	rs1851513	galaxolide	intensity	-0.6127	3.25E-08	NA	NA	dil2
11	59140177	rs34037092	galaxolide	intensity	-1.081	9.70E-14	NA	NA	dil2
11	59140470	rs1961870	galaxolide	intensity	-0.615	2.87E-08	NA	NA	dil2
11	59140484	rs1961297	galaxolide	intensity	-1.081	9.70E-14	NA	NA	dil2
11	59140606	rs1961869	galaxolide	intensity	-0.7857	3.87E-10	NA	NA	dil2
11	59141749	rs11606022	galaxolide	intensity	-1.137	3.24E-14	NA	NA	dil2
11	59142522	rs58104188	galaxolide	intensity	-1.081	9.70E-14	NA	NA	dil2
11	59143084	rs4485127	galaxolide	intensity	-0.615	2.87E-08	NA	NA	dil2
11	59143093	rs4536241	galaxolide	intensity	-1.081	9.70E-14	NA	NA	dil2
11	59143200	rs4345985	galaxolide	intensity	-1.081	9.70E-14	NA	NA	dil2
11	59143303	rs4325328	galaxolide	intensity	-1.081	9.70E-14	NA	NA	dil2
11	59143439	rs28841879	galaxolide	intensity	-1.081	9.70E-14	NA	NA	dil2
11	59143894	rs7936596	galaxolide	intensity	-0.8031	1.36E-10	NA	NA	dil2
11	59143911	rs12419774	galaxolide	intensity	-1.081	9.70E-14	NA	NA	dil2
11	59143960	rs12417248	galaxolide	intensity	-1.081	9.70E-14	NA	NA	dil2
11	59144140	rs12421509	galaxolide	intensity	-1.081	9.70E-14	NA	NA	dil2
11	59144717	rs34365351	galaxolide	intensity	-1.081	9.70E-14	NA	NA	dil2
11	59144978	rs12808731	galaxolide	intensity	-1.081	9.70E-14	NA	NA	dil2
11	59145146	rs12420477	galaxolide	intensity	-1.081	9.70E-14	NA	NA	dil2
11	59145842	rs17498539	galaxolide	intensity	-1.078	1.20E-13	NA	NA	dil2
11	59146382	rs12786655	galaxolide	intensity	-1.078	1.20E-13	NA	NA	dil2
11	59146611	rs34484733	galaxolide	intensity	-0.7857	3.87E-10	NA	NA	dil2
11	59147075	rs1996858	galaxolide	intensity	-0.7857	3.87E-10	NA	NA	dil2
11	59147187	rs17498652	galaxolide	intensity	-1.078	1.20E-13	NA	NA	dil2
11	59147641	rs140102303	galaxolide	intensity	-1.078	1.20E-13	NA	NA	dil2
11	59147877	rs12806497	galaxolide	intensity	-1.078	1.20E-13	NA	NA	dil2
11	59148313	rs2123676	galaxolide	intensity	-0.6136	3.04E-08	NA	NA	dil2
11	59148407	rs2123675	galaxolide	intensity	-0.6136	3.04E-08	NA	NA	dil2
11	59148729	rs35872497	galaxolide	intensity	-1.078	1.20E-13	NA	NA	dil2
11	59148840	rs61902489	galaxolide	intensity	-1.078	1.20E-13	NA	NA	dil2
11	59149453	rs36164804	galaxolide	intensity	-1.078	1.20E-13	NA	NA	dil2
11	59149516	rs12801307	galaxolide	intensity	-1.078	1.20E-13	NA	NA	dil2
11	59149553	rs4430534	galaxolide	intensity	-0.7857	3.87E-10	NA	NA	dil2
11	59149692	rs11600710	galaxolide	intensity	-1.078	1.20E-13	NA	NA	dil2
11	59150795	rs150104857	galaxolide	intensity	-1.078	1.20E-13	NA	NA	dil2
11	59151090	rs9734086	galaxolide	intensity	-0.6136	3.04E-08	NA	NA	dil2
11	59151132	rs12807948	galaxolide	intensity	-1.078	1.20E-13	NA	NA	dil2
11	59151329	rs35011158	galaxolide	intensity	-1.078	1.20E-13	NA	NA	dil2
11	59151513	rs7943317	galaxolide	intensity	-0.7857	3.87E-10	NA	NA	dil2
11	59151599	rs7944329	galaxolide	intensity	-0.6136	3.04E-08	NA	NA	dil2
11	59151765	rs35697000	galaxolide	intensity	-1.078	1.20E-13	NA	NA	dil2
11	59152216	rs34990583	galaxolide	intensity	-1.078	1.20E-13	NA	NA	dil2
11	59152469	rs9734191	galaxolide	intensity	-0.7857	3.87E-10	NA	NA	dil2
11	59152705	rs142094397	galaxolide	intensity	-1.078	1.20E-13	NA	NA	dil2
11	59152978	rs11229939	galaxolide	intensity	-0.6136	3.04E-08	NA	NA	dil2
11	59152980	rs141677029	galaxolide	intensity	-0.6136	3.04E-08	NA	NA	dil2
11	59153322	rs10792238	galaxolide	intensity	-0.7857	3.87E-10	NA	NA	dil2
11	59153576	rs59233016	galaxolide	intensity	-1.078	1.20E-13	NA	NA	dil2
11	59154302	rs112947174	galaxolide	intensity	-1.078	1.20E-13	NA	NA	dil2
11	59154654	rs111722134	galaxolide	intensity	-1.078	1.20E-13	NA	NA	dil2
11	59154900	rs61902528	galaxolide	intensity	-1.078	1.20E-13	NA	NA	dil2
11	59155143	rs35690484	galaxolide	intensity	-1.078	1.20E-13	NA	NA	dil2
11	59155163	rs34231195	galaxolide	intensity	-1.078	1.20E-13	NA	NA	dil2
11	59155697	rs1584814	galaxolide	intensity	-0.7857	3.87E-10	NA	NA	dil2
11	59155906	rs11229943	galaxolide	intensity	-1.067	1.94E-13	NA	NA	dil2
11	59156200	rs11229944	galaxolide	intensity	-1.078	1.20E-13	NA	NA	dil2
11	59156405	rs11600743	galaxolide	intensity	-1.078	1.20E-13	NA	NA	dil2
11	59156917	rs10792239	galaxolide	intensity	-0.7857	3.87E-10	NA	NA	dil2
11	59157608	rs35823674	galaxolide	intensity	-0.676	3.42E-08	NA	NA	dil2
11	59157708	rs11606607	galaxolide	intensity	-1.078	1.20E-13	NA	NA	dil2
11	59157709	rs11600387	galaxolide	intensity	-1.078	1.20E-13	NA	NA	dil2
11	59158381	rs34948371	galaxolide	intensity	-0.7252	1.27E-09	NA	NA	dil2
11	59160868	rs7933143	galaxolide	intensity	-0.6136	3.04E-08	NA	NA	dil2
11	59161464	rs35161597	galaxolide	intensity	-1.078	1.20E-13	NA	NA	dil2
11	59163735	rs11601772	galaxolide	intensity	-1.08	1.20E-13	NA	NA	dil2
11	59165135	rs1453539	galaxolide	intensity	-0.6177	2.38E-08	NA	NA	dil2
11	59165522	rs10896968	galaxolide	intensity	-0.6177	2.38E-08	NA	NA	dil2
11	59166402	rs11607526	galaxolide	intensity	-1.056	3.70E-13	NA	NA	dil2
11	59169295	rs11604216	galaxolide	intensity	-0.7172	1.95E-09	NA	NA	dil2
11	59171532	rs12420661	galaxolide	intensity	-0.7172	1.95E-09	NA	NA	dil2
11	59171598	rs12421650	galaxolide	intensity	-1.08	1.20E-13	NA	NA	dil2
11	59173110	rs35656162	galaxolide	intensity	-1.06	2.90E-13	NA	NA	dil2
11	59173969	rs9667089	galaxolide	intensity	-0.6036	4.99E-08	NA	NA	dil2
11	59174034	rs199625057	galaxolide	intensity	-1.08	1.20E-13	NA	NA	dil2
11	59174205	rs11229947	galaxolide	intensity	-0.6063	4.37E-08	NA	NA	dil2
11	59174376	rs11229948	galaxolide	intensity	-0.6177	2.38E-08	NA	NA	dil2
11	59174556	rs111590981	galaxolide	intensity	-0.7052	4.36E-09	NA	NA	dil2
11	59175908	rs34497940	galaxolide	intensity	-1.08	1.20E-13	NA	NA	dil2
11	59176495	rs61902533	galaxolide	intensity	-1.08	1.20E-13	NA	NA	dil2
11	59176691	rs61902557	galaxolide	intensity	-0.7172	1.95E-09	NA	NA	dil2
11	59177402	rs11605902	galaxolide	intensity	-1.06	2.90E-13	NA	NA	dil2
11	59179022	rs7128953	galaxolide	intensity	-0.6557	3.00E-09	NA	NA	dil2
11	59180301	rs528086318	galaxolide	intensity	-0.701	4.79E-09	NA	NA	dil2
11	59180883	rs61902558	galaxolide	intensity	-1.134	2.26E-14	NA	NA	dil2
11	59182159	rs57780934	galaxolide	intensity	-1.134	2.26E-14	NA	NA	dil2
11	59182765	rs61902559	galaxolide	intensity	-0.7563	4.81E-10	NA	NA	dil2
11	59184192	rs1879929	galaxolide	intensity	-0.6358	9.21E-09	NA	NA	dil2
11	59187545	rs2198451	galaxolide	intensity	-0.8196	6.83E-11	NA	NA	dil2
11	59189233	rs9988851	galaxolide	intensity	-1.036	5.52E-22	NA	NA	dil2
11	59189912	rs1453547	galaxolide	intensity	-1.179	4.70E-17	-8.729	5.54E-05	dil2
11	59190499	rs11602535	galaxolide	intensity	-1.169	3.42E-17	NA	NA	dil2
11	59190529	rs34222593	galaxolide	intensity	-1.205	1.40E-17	NA	NA	dil2
11	59190650	rs17584022	galaxolide	intensity	-1.179	1.82E-17	NA	NA	dil2
11	59190811	rs12787182	galaxolide	intensity	-1.179	1.82E-17	NA	NA	dil2
11	59192089	rs1453548	galaxolide	intensity	-1.047	1.92E-22	NA	NA	dil2
11	59192902	rs11605288	galaxolide	intensity	-1.205	1.40E-17	NA	NA	dil2
11	59193362	rs1453549	galaxolide	intensity	-1.205	1.40E-17	NA	NA	dil2
11	59193411	rs7120797	galaxolide	intensity	-1.047	1.92E-22	NA	NA	dil2
11	59193419	rs7119928	galaxolide	intensity	-1.047	1.92E-22	NA	NA	dil2
11	59193527	rs1453550	galaxolide	intensity	-1.205	1.40E-17	NA	NA	dil2
11	59193547	rs1453551	galaxolide	intensity	-1.205	1.40E-17	NA	NA	dil2
11	59194217	rs59861908	galaxolide	intensity	-1.046	3.06E-22	NA	NA	dil2
11	59194315	rs1349777	galaxolide	intensity	-1.205	1.40E-17	NA	NA	dil2
11	59194787	rs7935959	galaxolide	intensity	-1.205	1.40E-17	NA	NA	dil2
11	59195249	rs11602856	galaxolide	intensity	-1.205	1.40E-17	NA	NA	dil2
11	59195329	rs11606927	galaxolide	intensity	-1.205	1.40E-17	NA	NA	dil2
11	59195508	rs34217668	galaxolide	intensity	-1.164	1.89E-16	NA	NA	dil2
11	59196184	rs1453552	galaxolide	intensity	-1.205	1.40E-17	NA	NA	dil2
11	59196449	rs35630700	galaxolide	intensity	-1.205	1.40E-17	NA	NA	dil2
11	59196941	rs12785234	galaxolide	intensity	-1.205	1.40E-17	NA	NA	dil2
11	59198544	rs143913250	galaxolide	intensity	-1.205	1.40E-17	NA	NA	dil2
11	59198771	rs61901576	galaxolide	intensity	-1.205	1.40E-17	NA	NA	dil2
11	59199010	rs896877	galaxolide	intensity	-1.047	1.92E-22	NA	NA	dil2
11	59199141	rs896878	galaxolide	intensity	-1.047	1.92E-22	NA	NA	dil2
11	59199455	rs7924822	galaxolide	intensity	-1.205	1.40E-17	NA	NA	dil2
11	59199831	rs7106124	galaxolide	intensity	-1.047	1.92E-22	NA	NA	dil2
11	59200069	rs1453533	galaxolide	intensity	-1.205	1.40E-17	NA	NA	dil2
11	59201347	rs12806001	galaxolide	intensity	-1.2	8.49E-18	NA	NA	dil2
11	59203159	rs2903656	galaxolide	intensity	-1.047	1.92E-22	NA	NA	dil2
11	59203276	rs7118850	galaxolide	intensity	-1.046	3.06E-22	NA	NA	dil2
11	59203371	rs7118978	galaxolide	intensity	-1.047	1.92E-22	NA	NA	dil2
11	59203848	rs12416933	galaxolide	intensity	-1.2	8.49E-18	NA	NA	dil2
11	59204642	rs10792240	galaxolide	intensity	-1.047	1.92E-22	NA	NA	dil2
11	59205759	rs1026320	galaxolide	intensity	-1.2	8.49E-18	NA	NA	dil2
11	59205772	rs2167923	galaxolide	intensity	-1.2	8.49E-18	NA	NA	dil2
11	59206518	rs12808866	galaxolide	intensity	-1.2	8.49E-18	NA	NA	dil2
11	59207300	rs61901593	galaxolide	intensity	-1.2	8.49E-18	NA	NA	dil2
11	59208179	rs9787928	galaxolide	intensity	-1.2	8.49E-18	NA	NA	dil2
11	59208753	rs9787846	galaxolide	intensity	-1.2	8.49E-18	NA	NA	dil2
11	59209058	rs12794700	galaxolide	intensity	-1.2	8.49E-18	NA	NA	dil2
11	59209778	rs2867731	galaxolide	intensity	-1.047	1.92E-22	NA	NA	dil2
11	59210122	rs12801029	galaxolide	intensity	-1.2	8.49E-18	NA	NA	dil2
11	59210289	rs7947471	galaxolide	intensity	-1.047	1.92E-22	NA	NA	dil2
11	59210761	rs11605572	galaxolide	intensity	-1.2	8.49E-18	-8.18	0.0001236	dil2
11	59211188	rs6591536	galaxolide	intensity	-1.047	1.92E-22	-6.743	5.81E-06	dil2
11	59211265	rs7941591	galaxolide	intensity	-1.047	1.92E-22	-6.743	5.81E-06	dil2
11	59211421	rs17591107	galaxolide	intensity	-1.2	8.49E-18	-8.166	0.0001604	dil2
11	59211874	rs9787746	galaxolide	intensity	-1.2	8.49E-18	NA	NA	dil2
11	59212020	rs1403330	galaxolide	intensity	-1.047	1.92E-22	NA	NA	dil2
11	59212884	rs10896972	galaxolide	intensity	-1.047	1.92E-22	NA	NA	dil2
11	59214268	rs59295759	galaxolide	intensity	-1.21	4.15E-18	NA	NA	dil2
11	59214479	rs1542329	galaxolide	intensity	-1.047	1.92E-22	NA	NA	dil2
11	59215554	rs34882977	galaxolide	intensity	-1.166	4.34E-21	NA	NA	dil2
11	59217044	rs1013736	galaxolide	intensity	-1.2	8.49E-18	NA	NA	dil2
11	59218526	rs3862658	galaxolide	intensity	-1.204	3.48E-25	NA	NA	dil2
11	59218977	rs17500063	galaxolide	intensity	-1.2	8.49E-18	NA	NA	dil2
11	59219273	rs12803202	galaxolide	intensity	-1.2	8.49E-18	NA	NA	dil2
11	59219338	rs34927910	galaxolide	intensity	-1.2	8.49E-18	NA	NA	dil2
11	59219693	rs1901856	galaxolide	intensity	-1.209	4.34E-25	NA	NA	dil2
11	59219797	rs1901855	galaxolide	intensity	-1.204	3.48E-25	NA	NA	dil2
11	59220879	rs11229957	galaxolide	intensity	-1.209	4.34E-25	NA	NA	dil2
11	59220984	rs11229958	galaxolide	intensity	-1.209	4.34E-25	NA	NA	dil2
11	59221005	rs11604452	galaxolide	intensity	-1.209	4.34E-25	NA	NA	dil2
11	59221090	rs17500126	galaxolide	intensity	-1.209	4.34E-25	NA	NA	dil2
11	59221152	rs12791598	galaxolide	intensity	-1.209	4.34E-25	NA	NA	dil2
11	59221334	rs36021181	galaxolide	intensity	-1.204	3.48E-25	NA	NA	dil2
11	59221391	rs35124893	galaxolide	intensity	-1.204	3.48E-25	NA	NA	dil2
11	59221679	rs7932593	galaxolide	intensity	-1.209	4.34E-25	NA	NA	dil2
11	59222136	rs7932937	galaxolide	intensity	-1.209	4.34E-25	NA	NA	dil2
11	59222459	rs12420159	galaxolide	intensity	-1.2	8.49E-18	NA	NA	dil2
11	59224144	rs7943953	galaxolide	intensity	-1.047	1.92E-22	NA	NA	dil2
11	59224608	rs1453544	galaxolide	intensity	-1.2	8.49E-18	-7.938	0.000255	dil2
11	59224885	rs1453542	galaxolide	intensity	-1.212	3.03E-25	-8.405	1.02E-05	dil2
11	59225221	rs1453541	galaxolide	intensity	-1.207	2.42E-25	-6.638	9.08E-06	dil2
11	59225472	rs17500478	galaxolide	intensity	-1.203	6.17E-18	NA	NA	dil2
11	59225813	rs10736699	galaxolide	intensity	-1.05	1.36E-22	NA	NA	dil2
11	59225911	rs567153294	galaxolide	intensity	-1.022	1.29E-21	NA	NA	dil2
11	59226023	rs11605552	galaxolide	intensity	-1.207	2.42E-25	NA	NA	dil2
11	59226078	rs10896974	galaxolide	intensity	-1.05	1.36E-22	NA	NA	dil2
11	59226225	rs7952071	galaxolide	intensity	-1.207	2.42E-25	NA	NA	dil2
11	59226723	rs61901620	galaxolide	intensity	-1.203	6.17E-18	NA	NA	dil2
11	59227445	rs4939291	galaxolide	intensity	-1.196	1.02E-24	NA	NA	dil2
11	59228519	rs35423823	galaxolide	intensity	-1.051	1.27E-22	NA	NA	dil2
11	59228540	rs11606980	galaxolide	intensity	-1.203	6.17E-18	NA	NA	dil2
11	59228670	rs10750922	galaxolide	intensity	-1.05	1.36E-22	NA	NA	dil2
11	59229511	rs7940142	galaxolide	intensity	-0.8677	2.76E-12	NA	NA	dil2
11	59230701	rs2867748	galaxolide	intensity	-1.133	7.38E-21	NA	NA	dil2
11	59231505	rs9665874	galaxolide	intensity	-1.133	7.38E-21	NA	NA	dil2
11	59231884	rs11604472	galaxolide	intensity	-1.04	4.02E-11	NA	NA	dil2
11	59232035	rs34057764	galaxolide	intensity	-1.081	4.10E-18	NA	NA	dil2
11	59233233	rs2867749	galaxolide	intensity	-1.081	4.10E-18	NA	NA	dil2
11	59233750	rs12420487	galaxolide	intensity	-1.04	4.02E-11	NA	NA	dil2
11	59233752	rs12419239	galaxolide	intensity	-1.04	4.02E-11	NA	NA	dil2
11	59233943	rs200871838	galaxolide	intensity	-0.9259	2.02E-16	NA	NA	dil2
11	59233994	rs12418077	galaxolide	intensity	-1.069	1.40E-17	NA	NA	dil2
11	59234063	rs12419548	galaxolide	intensity	-1.121	2.75E-20	NA	NA	dil2
11	59234110	rs539207288;rs146096175	galaxolide	intensity	-1.148	2.17E-21	NA	NA	dil2
11	59247803	rs2123679	galaxolide	intensity	-0.8514	1.73E-13	NA	NA	dil2
11	5327772	rs10768783	3M2H	intensity	0.7635	1.44E-08	NA	NA	dil1
11	5328361	rs3898917	3M2H	intensity	0.7361	1.91E-11	NA	NA	dil1
11	5328420	rs3898916	3M2H	intensity	0.7715	1.22E-08	NA	NA	dil1
11	5330565	rs35666233	3M2H	intensity	0.8009	5.07E-09	NA	NA	dil1
11	5331271	rs11036738	3M2H	intensity	0.6984	1.79E-10	NA	NA	dil1
11	5331522	rs11036742	3M2H	intensity	0.7782	9.78E-09	NA	NA	dil1
11	5331644	rs11036744	3M2H	intensity	0.7109	9.15E-11	NA	NA	dil1
11	5332385	rs11036749	3M2H	intensity	0.7782	9.78E-09	NA	NA	dil1
11	5333954	rs4910744	3M2H	intensity	0.6909	3.22E-10	NA	NA	dil1
11	5334712	rs4459335	3M2H	intensity	0.7462	4.03E-08	NA	NA	dil1
11	5338759	rs2736567	3M2H	intensity	0.7462	4.86E-08	NA	NA	dil1
11	5342426	rs7482428	3M2H	intensity	0.6819	7.32E-10	NA	NA	dil1
11	5343533	rs4910749	3M2H	intensity	0.6867	5.47E-10	NA	NA	dil1
11	5345128	rs10837814	3M2H	intensity	0.682	7.83E-10	9.104	9.60E-08	dil1
11	5347450	rs2723382	3M2H	intensity	0.6771	1.05E-09	NA	NA	dil1
11	5347875	rs2723381	3M2H	intensity	0.6771	1.05E-09	NA	NA	dil1
11	5349132	rs10160507	3M2H	intensity	0.682	7.83E-10	NA	NA	dil1
11	5349881	rs10768799	3M2H	intensity	0.6709	1.24E-09	NA	NA	dil1
11	5350204	rs4134043	3M2H	intensity	0.6867	5.47E-10	NA	NA	dil1
11	5350246	rs4553397	3M2H	intensity	0.6411	7.37E-09	NA	NA	dil1
11	5350447	rs4134041	3M2H	intensity	0.6532	3.64E-09	NA	NA	dil1
11	5350749	rs2723386	3M2H	intensity	0.6736	1.38E-09	NA	NA	dil1
11	5351002	rs2723385	3M2H	intensity	0.6476	5.40E-09	NA	NA	dil1
11	5351218	rs150487983	3M2H	intensity	0.6532	3.64E-09	NA	NA	dil1
11	5351572	rs7481785	3M2H	intensity	0.6681	1.99E-09	NA	NA	dil1
20	47757519	rs149625145	3M2H	intensity	0.6787	1.86E-08	NA	NA	dil1
11	5327772	rs10768783	3M2H	intensity	0.7635	1.44E-08	NA	NA	dil2
11	5328361	rs3898917	3M2H	intensity	0.7361	1.91E-11	NA	NA	dil2
11	5328420	rs3898916	3M2H	intensity	0.7715	1.22E-08	NA	NA	dil2
11	5330565	rs35666233	3M2H	intensity	0.8009	5.07E-09	NA	NA	dil2
11	5331271	rs11036738	3M2H	intensity	0.6984	1.79E-10	NA	NA	dil2
11	5331522	rs11036742	3M2H	intensity	0.7782	9.78E-09	NA	NA	dil2
11	5331644	rs11036744	3M2H	intensity	0.7109	9.15E-11	NA	NA	dil2
11	5332385	rs11036749	3M2H	intensity	0.7782	9.78E-09	NA	NA	dil2
11	5333954	rs4910744	3M2H	intensity	0.6909	3.22E-10	NA	NA	dil2
11	5334712	rs4459335	3M2H	intensity	0.7462	4.03E-08	NA	NA	dil2
11	5338759	rs2736567	3M2H	intensity	0.7462	4.86E-08	NA	NA	dil2
11	5342426	rs7482428	3M2H	intensity	0.6819	7.32E-10	NA	NA	dil2
11	5343533	rs4910749	3M2H	intensity	0.6867	5.47E-10	NA	NA	dil2
11	5345128	rs10837814	3M2H	intensity	0.682	7.83E-10	2.606	0.0008308	dil2
11	5347450	rs2723382	3M2H	intensity	0.6771	1.05E-09	NA	NA	dil2
11	5347875	rs2723381	3M2H	intensity	0.6771	1.05E-09	NA	NA	dil2
11	5349132	rs10160507	3M2H	intensity	0.682	7.83E-10	NA	NA	dil2
11	5349881	rs10768799	3M2H	intensity	0.6709	1.24E-09	NA	NA	dil2
11	5350204	rs4134043	3M2H	intensity	0.6867	5.47E-10	NA	NA	dil2
11	5350246	rs4553397	3M2H	intensity	0.6411	7.37E-09	NA	NA	dil2
11	5350447	rs4134041	3M2H	intensity	0.6532	3.64E-09	NA	NA	dil2
11	5350749	rs2723386	3M2H	intensity	0.6736	1.38E-09	NA	NA	dil2
11	5351002	rs2723385	3M2H	intensity	0.6476	5.40E-09	NA	NA	dil2
11	5351218	rs150487983	3M2H	intensity	0.6532	3.64E-09	NA	NA	dil2
11	5351572	rs7481785	3M2H	intensity	0.6681	1.99E-09	NA	NA	dil2
20	47757519	rs149625145	3M2H	intensity	0.6787	1.86E-08	NA	NA	dil2
5	147071024	rs56115323	caproicacid	pleasantness	2.574	1.20E-09	NA	NA	dil1
13	38442427	rs200353095	caproicacid	pleasantness	1.033	1.19E-08	NA	NA	dil1
2	123920026	rs144329514	androstenone	pleasantness	2.78	1.10E-08	NA	NA	dil1
15	26079681	rs112605074	androstenone	pleasantness	1.851	4.23E-08	NA	NA	dil1
6	160572279	rs619598	3M2H	pleasantness	2.111	8.33E-09	NA	NA	dil1
6	160572279	rs619598	3M2H	pleasantness	2.111	8.33E-09	NA	NA	dil2
