# Supplementary material for: From musk to body odor: Decoding olfaction through genetic variation
Source: PLoS Genet. 2022 Feb 3;18(2):e1009564. doi: 10.1371/journal.pgen.1009564 (PMC8812863; doi:10.1371/journal.pgen.1009564)
Supplement: S2 Data — Shown are all significant (p<5x10-8) associations for the meta-analysis of discovery and validation cohorts at both concentrations of odor (n = 1357). (CSV) [file pgen.1009564.s002.csv]

ODOR	Task	Concentration.validation	CHR	POS	SNP	A1.discovery	A2.discovery	MAF.discovery	N.discovery	beta.discovery	P.discovery	A1.validation	A2.validation	MAF.validation	N.validation	beta.validation	P.validation	A1.meta	A2.meta	N.meta	P.meta	Direction.meta
3M2H	intensity	dil1	11	5345128	rs10837814	A	G	0.31	913	0.682	7.83E-10	A	G	0.4426	357	9.104	9.60E-08	a	g	1270	8.90E-16	++
3M3H	intensity	dil2	11	5345128	rs10837814	A	G	0.31	913	0.682	7.83E-10	A	G	0.4426	357	2.606	0.0008308	a	g	1270	2.85E-12	++
beta-ionone	intensity	dil1	11	59132798	rs7941190	G	C	0.3225	1000	1.052	7.00E-22	G	C	0.3964	357	11.85	3.18E-11	c	g	1357	2.10E-31	--
beta-ionone	intensity	dil1	11	59132882	rs10896964	A	G	0.3215	1000	1.051	7.22E-22	A	G	0.3389	357	10.71	3.95E-09	a	g	1357	1.86E-29	++
beta-ionone	intensity	dil1	11	59189912	rs1453547	A	G	0.1505	1000	1.151	3.08E-16	A	G	0.1275	357	17.19	3.81E-11	a	g	1357	2.36E-25	++
beta-ionone	intensity	dil1	11	59210550	rs7947825	G	A	0.1545	1000	1.194	1.52E-17	G	A	0.3039	357	13.7	2.16E-11	a	g	1357	5.75E-27	--
beta-ionone	intensity	dil1	11	59210761	rs11605572	G	C	0.154	1000	1.197	1.19E-17	G	C	0.1331	357	17.15	1.86E-11	c	g	1357	3.91E-27	--
beta-ionone	intensity	dil1	11	59211188	rs6591536	G	A	0.3085	1000	1.43	5.48E-42	G	A	0.4398	357	19.06	2.03E-29	a	g	1357	4.77E-68	--
beta-ionone	intensity	dil1	11	59211265	rs7941591	T	C	0.3085	1000	1.43	5.48E-42	T	C	0.4398	357	19.06	2.03E-29	t	c	1357	4.77E-68	++
beta-ionone	intensity	dil1	11	59211421	rs17591107	T	C	0.154	1000	1.197	1.19E-17	T	C	0.1289	357	17.14	3.88E-11	t	c	1357	7.12E-27	++
beta-ionone	intensity	dil1	11	59224608	rs1453544	G	A	0.154	1000	1.197	1.19E-17	G	A	0.1275	357	17.29	2.89E-11	a	g	1357	5.59E-27	--
beta-ionone	intensity	dil1	11	59224720	rs1453543	A	G	0.0665	1000	1.378	1.14E-11	A	G	0.1275	357	8.767	0.001524	a	g	1357	9.17E-14	++
beta-ionone	intensity	dil1	11	59224885	rs1453542	C	G	0.2395	1000	1.212	4.05E-25	C	G	0.1709	357	18.12	1.07E-15	c	g	1357	1.22E-38	++
beta-ionone	intensity	dil1	11	59225221	rs1453541	C	T	0.2425	1000	1.205	3.85E-25	C	T	0.3165	357	13.79	9.30E-15	t	c	1357	7.00E-38	--
beta-ionone	intensity	dil1	11	59245593	rs75898556	T	G	0.0585	1000	1.208	2.34E-08	T	G	0.07983	357	11.08	0.001304	t	g	1357	1.17E-10	++
beta-ionone	intensity	dil2	11	59132798	rs7941190	G	C	0.3225	1000	1.052	7.00E-22	G	C	0.3964	357	15.18	2.30E-16	c	g	1357	1.21E-35	--
beta-ionone	intensity	dil2	11	59132882	rs10896964	A	G	0.3215	1000	1.051	7.22E-22	A	G	0.3389	357	14.02	1.16E-13	a	g	1357	1.79E-33	++
beta-ionone	intensity	dil2	11	59189912	rs1453547	A	G	0.1505	1000	1.151	3.08E-16	A	G	0.1275	357	19.72	4.15E-13	a	g	1357	7.15E-27	++
beta-ionone	intensity	dil2	11	59210550	rs7947825	G	A	0.1545	1000	1.194	1.52E-17	G	A	0.3039	357	17	1.31E-15	a	g	1357	3.36E-30	--
beta-ionone	intensity	dil2	11	59210761	rs11605572	G	C	0.154	1000	1.197	1.19E-17	G	C	0.1331	357	18.88	1.82E-12	c	g	1357	6.06E-28	--
beta-ionone	intensity	dil2	11	59211188	rs6591536	G	A	0.3085	1000	1.43	5.48E-42	G	A	0.4398	357	22.58	7.82E-39	a	g	1357	3.93E-75	--
beta-ionone	intensity	dil2	11	59211265	rs7941591	T	C	0.3085	1000	1.43	5.48E-42	T	C	0.4398	357	22.58	7.82E-39	t	c	1357	3.93E-75	++
beta-ionone	intensity	dil2	11	59211421	rs17591107	T	C	0.154	1000	1.197	1.19E-17	T	C	0.1289	357	19.09	2.25E-12	t	c	1357	7.17E-28	++
beta-ionone	intensity	dil2	11	59224608	rs1453544	G	A	0.154	1000	1.197	1.19E-17	G	A	0.1275	357	19.52	7.56E-13	a	g	1357	3.05E-28	--
beta-ionone	intensity	dil2	11	59224720	rs1453543	A	G	0.0665	1000	1.378	1.14E-11	A	G	0.1275	357	12.94	7.61E-06	a	g	1357	4.58E-16	++
beta-ionone	intensity	dil2	11	59224885	rs1453542	C	G	0.2395	1000	1.212	4.05E-25	C	G	0.1709	357	21.77	1.52E-20	c	g	1357	1.93E-42	++
beta-ionone	intensity	dil2	11	59225221	rs1453541	C	T	0.2425	1000	1.205	3.85E-25	C	T	0.3165	357	16.04	5.36E-18	t	c	1357	1.63E-40	--
beta-ionone	intensity	dil2	11	59245593	rs75898556	T	G	0.0585	1000	1.208	2.34E-08	T	G	0.07983	357	13.01	0.0003287	t	g	1357	3.22E-11	++
galaxolide	intensity	dil1	11	59132798	rs7941190	G	C	0.3225	1000	-0.6127	3.25E-08	G	C	0.3964	357	-2.65	0.02912	c	g	1357	4.52E-09	++
galaxolide	intensity	dil1	11	59132882	rs10896964	A	G	0.3215	1000	-0.6147	2.87E-08	A	G	0.3389	357	-2.263	0.06608	a	g	1357	1.16E-08	--
galaxolide	intensity	dil1	11	59189912	rs1453547	A	G	0.1505	1000	-1.179	4.70E-17	A	G	0.1275	357	-2.201	0.2141	a	g	1357	4.40E-15	--
galaxolide	intensity	dil1	11	59210761	rs11605572	G	C	0.154	1000	-1.2	8.49E-18	G	C	0.1331	357	-2.273	0.1919	c	g	1357	8.58E-16	++
galaxolide	intensity	dil1	11	59211188	rs6591536	G	A	0.3085	1000	-1.047	1.92E-22	G	A	0.4398	357	-3.414	0.004975	a	g	1357	1.05E-22	++
galaxolide	intensity	dil1	11	59211265	rs7941591	T	C	0.3085	1000	-1.047	1.92E-22	T	C	0.4398	357	-3.414	0.004975	t	c	1357	1.05E-22	--
galaxolide	intensity	dil1	11	59211421	rs17591107	T	C	0.154	1000	-1.2	8.49E-18	T	C	0.1289	357	-1.732	0.3275	t	c	1357	3.31E-15	--
galaxolide	intensity	dil1	11	59224608	rs1453544	G	A	0.154	1000	-1.2	8.49E-18	G	A	0.1275	357	-1.746	0.3248	a	g	1357	3.24E-15	++
galaxolide	intensity	dil1	11	59224885	rs1453542	C	G	0.2395	1000	-1.212	3.03E-25	C	G	0.1709	357	-2.627	0.09231	c	g	1357	1.44E-22	--
galaxolide	intensity	dil1	11	59225221	rs1453541	C	T	0.2425	1000	-1.207	2.42E-25	C	T	0.3165	357	-3.027	0.01332	t	c	1357	2.00E-24	++
galaxolide	intensity	dil2	11	59132798	rs7941190	G	C	0.3225	1000	-0.6127	3.25E-08	G	C	0.3964	357	-4.133	0.005752	c	g	1357	7.22E-10	++
galaxolide	intensity	dil2	11	59132882	rs10896964	A	G	0.3215	1000	-0.6147	2.87E-08	A	G	0.3389	357	-2.966	0.05098	a	g	1357	8.19E-09	--
galaxolide	intensity	dil2	11	59189912	rs1453547	A	G	0.1505	1000	-1.179	4.70E-17	A	G	0.1275	357	-8.729	5.54E-05	a	g	1357	1.80E-20	--
galaxolide	intensity	dil2	11	59210761	rs11605572	G	C	0.154	1000	-1.2	8.49E-18	G	C	0.1331	357	-8.18	0.0001236	c	g	1357	9.16E-21	++
galaxolide	intensity	dil2	11	59211188	rs6591536	G	A	0.3085	1000	-1.047	1.92E-22	G	A	0.4398	357	-6.743	5.81E-06	a	g	1357	1.12E-26	++
galaxolide	intensity	dil2	11	59211265	rs7941591	T	C	0.3085	1000	-1.047	1.92E-22	T	C	0.4398	357	-6.743	5.81E-06	t	c	1357	1.12E-26	--
galaxolide	intensity	dil2	11	59211421	rs17591107	T	C	0.154	1000	-1.2	8.49E-18	T	C	0.1289	357	-8.166	0.0001604	t	c	1357	1.25E-20	--
galaxolide	intensity	dil2	11	59224608	rs1453544	G	A	0.154	1000	-1.2	8.49E-18	G	A	0.1275	357	-7.938	0.000255	a	g	1357	2.20E-20	++
galaxolide	intensity	dil2	11	59224885	rs1453542	C	G	0.2395	1000	-1.212	3.03E-25	C	G	0.1709	357	-8.405	1.02E-05	c	g	1357	5.42E-29	--
galaxolide	intensity	dil2	11	59225221	rs1453541	C	T	0.2425	1000	-1.207	2.42E-25	C	T	0.3165	357	-6.638	9.08E-06	t	c	1357	3.81E-29	++
beta-ionone	pleasantness	dil2	11	59211188	rs6591536	G	A	0.3085	985	0.1936	0.07842	G	A	0.4398	318	16.59	5.53E-19	a	g	1303	3.08E-09	--
beta-ionone	pleasantness	dil2	11	59211265	rs7941591	T	C	0.3085	985	0.1936	0.07842	T	C	0.4398	318	16.59	5.53E-19	t	c	1303	3.08E-09	++
