# Supplementary material for: From musk to body odor: Decoding olfaction through genetic variation
Source: PLoS Genet. 2022 Feb 3;18(2):e1009564. doi: 10.1371/journal.pgen.1009564 (PMC8812863; doi:10.1371/journal.pgen.1009564)
Supplement: S3 Data — Shown are all significant (p<0.05) associations for the meta-analysis of discovery and validation cohorts (n = 1357) for associations replicated from the literature. We examined regions within +-200k bp of the original SNP association. (CSV) [file pgen.1009564.s003.csv]

Odor	Task	Concentration.validation	SNP	CHR	BP	A1_discovery	A2_discovery	MAF_discovery	N_discovery	BETA_disovery	P_discovery	A1_validation	A2_validation	MAF_validation	N_validation	BETA_validation	P_validation	A1_meta	A2_meta	N_meta	P_meta	Direction_meta
androstenone	Intensity	dil1	rs5020278	19	9325116	A	G	0.192	1000	-0.8772	9.28E-08	A	G	0.119	357	-4.053	0.09822	a	g	1357	5.56E-08	--
androstenone	Intensity	dil1	rs61729907	19	9325252	A	G	0.192	1000	-0.8772	9.28E-08	A	G	0.119	357	-4.053	0.09822	a	g	1357	5.56E-08	--
androstenone	Intensity	dil1	rs56246934	19	9296664	C	T	0.227	1000	-0.5396	0.0005903	C	T	0.1905	357	-2.516	0.209	t	c	1357	0.0003256	++
androstenone	Intensity	dil1	rs61733545	19	9297381	C	A	0.0875	1000	-0.6102	0.009011	C	A	0.08123	357	-0.3968	0.8923	a	c	1357	0.02081	++
androstenone	Intensity	dil1	rs12610094	19	9213132	A	G	0.418	1000	0.1881	0.1694	G	A	0.3333	357	-2.936	0.09004	a	g	1357	0.04045	++
beta-ionone	Intensity	dil1	rs6591536	11	59211188	G	A	0.3085	1000	1.43	5.48E-42	G	A	0.4398	357	19.06	2.03E-29	a	g	1357	4.77E-68	--
beta-ionone	Intensity	dil1	rs7941591	11	59211265	T	C	0.3085	1000	1.43	5.48E-42	T	C	0.4398	357	19.06	2.03E-29	t	c	1357	4.77E-68	++
beta-ionone	Intensity	dil1	rs1453542	11	59224885	C	G	0.2395	1000	1.212	4.05E-25	C	G	0.1709	357	18.12	1.07E-15	c	g	1357	1.22E-38	++
beta-ionone	Intensity	dil1	rs1453541	11	59225221	C	T	0.2425	1000	1.205	3.85E-25	C	T	0.3165	357	13.79	9.30E-15	t	c	1357	7.00E-38	--
beta-ionone	Intensity	dil1	rs7941190	11	59132798	G	C	0.3225	1000	1.052	7.00E-22	G	C	0.3964	357	11.85	3.18E-11	c	g	1357	2.10E-31	--
beta-ionone	Intensity	dil1	rs10896964	11	59132882	A	G	0.3215	1000	1.051	7.22E-22	A	G	0.3389	357	10.71	3.95E-09	a	g	1357	1.86E-29	++
beta-ionone	Intensity	dil1	rs7947825	11	59210550	G	A	0.1545	1000	1.194	1.52E-17	G	A	0.3039	357	13.7	2.16E-11	a	g	1357	5.75E-27	--
beta-ionone	Intensity	dil1	rs1453544	11	59224608	G	A	0.154	1000	1.197	1.19E-17	G	A	0.1275	357	17.29	2.89E-11	a	g	1357	5.59E-27	--
beta-ionone	Intensity	dil1	rs11605572	11	59210761	G	C	0.154	1000	1.197	1.19E-17	G	C	0.1331	357	17.15	1.86E-11	c	g	1357	3.91E-27	--
beta-ionone	Intensity	dil1	rs17591107	11	59211421	T	C	0.154	1000	1.197	1.19E-17	T	C	0.1289	357	17.14	3.88E-11	t	c	1357	7.12E-27	++
beta-ionone	Intensity	dil1	rs1453547	11	59189912	A	G	0.1505	1000	1.151	3.08E-16	A	G	0.1275	357	17.19	3.81E-11	a	g	1357	2.36E-25	++
beta-ionone	Intensity	dil1	rs1453543	11	59224720	A	G	0.0665	1000	1.378	1.14E-11	A	G	0.1275	357	8.767	0.001524	a	g	1357	9.17E-14	++
beta-ionone	Intensity	dil1	rs75898556	11	59245593	T	G	0.0585	1000	1.208	2.34E-08	T	G	0.07983	357	11.08	0.001304	t	g	1357	1.17E-10	++
beta-ionone	Intensity	dil1	rs7120079	11	59271637	C	T	0.272	1000	0.4286	0.0002514	C	T	0.2507	357	0.6261	0.7531	t	c	1357	0.0009534	--
beta-ionone	Intensity	dil2	rs6591536	11	59211188	G	A	0.3085	1000	1.43	5.48E-42	G	A	0.4398	357	22.58	7.82E-39	a	g	1357	3.93E-75	--
beta-ionone	Intensity	dil2	rs7941591	11	59211265	T	C	0.3085	1000	1.43	5.48E-42	T	C	0.4398	357	22.58	7.82E-39	t	c	1357	3.93E-75	++
beta-ionone	Intensity	dil2	rs1453542	11	59224885	C	G	0.2395	1000	1.212	4.05E-25	C	G	0.1709	357	21.77	1.52E-20	c	g	1357	1.93E-42	++
beta-ionone	Intensity	dil2	rs1453541	11	59225221	C	T	0.2425	1000	1.205	3.85E-25	C	T	0.3165	357	16.04	5.36E-18	t	c	1357	1.63E-40	--
beta-ionone	Intensity	dil2	rs7941190	11	59132798	G	C	0.3225	1000	1.052	7.00E-22	G	C	0.3964	357	15.18	2.30E-16	c	g	1357	1.21E-35	--
beta-ionone	Intensity	dil2	rs10896964	11	59132882	A	G	0.3215	1000	1.051	7.22E-22	A	G	0.3389	357	14.02	1.16E-13	a	g	1357	1.79E-33	++
beta-ionone	Intensity	dil2	rs7947825	11	59210550	G	A	0.1545	1000	1.194	1.52E-17	G	A	0.3039	357	17	1.31E-15	a	g	1357	3.36E-30	--
beta-ionone	Intensity	dil2	rs1453544	11	59224608	G	A	0.154	1000	1.197	1.19E-17	G	A	0.1275	357	19.52	7.56E-13	a	g	1357	3.05E-28	--
beta-ionone	Intensity	dil2	rs11605572	11	59210761	G	C	0.154	1000	1.197	1.19E-17	G	C	0.1331	357	18.88	1.82E-12	c	g	1357	6.06E-28	--
beta-ionone	Intensity	dil2	rs17591107	11	59211421	T	C	0.154	1000	1.197	1.19E-17	T	C	0.1289	357	19.09	2.25E-12	t	c	1357	7.17E-28	++
beta-ionone	Intensity	dil2	rs1453547	11	59189912	A	G	0.1505	1000	1.151	3.08E-16	A	G	0.1275	357	19.72	4.15E-13	a	g	1357	7.15E-27	++
beta-ionone	Intensity	dil2	rs1453543	11	59224720	A	G	0.0665	1000	1.378	1.14E-11	A	G	0.1275	357	12.94	7.61E-06	a	g	1357	4.58E-16	++
beta-ionone	Intensity	dil2	rs75898556	11	59245593	T	G	0.0585	1000	1.208	2.34E-08	T	G	0.07983	357	13.01	0.0003287	t	g	1357	3.22E-11	++
beta-ionone	Intensity	dil2	rs7120079	11	59271637	C	T	0.272	1000	0.4286	0.0002514	C	T	0.2507	357	4.179	0.04552	t	c	1357	3.07E-05	--
androstenone	Pleasantness	dil1	rs5020278	19	9325116	A	G	0.192	761	0.58	8.64E-06	A	G	0.119	341	6.678	0.01731	a	g	1102	5.15E-07	++
androstenone	Pleasantness	dil1	rs61729907	19	9325252	A	G	0.192	761	0.58	8.64E-06	A	G	0.119	341	6.678	0.01731	a	g	1102	5.15E-07	++
androstenone	Pleasantness	dil1	rs56246934	19	9296664	C	T	0.227	761	0.3829	0.00173	C	T	0.1905	341	2.813	0.2171	t	c	1102	0.001001	--
beta-ionone	Pleasantness	dil1	rs6591536	11	59211188	G	A	0.3085	985	0.1936	0.07842	G	A	0.4398	314	13.01	6.04E-12	a	g	1299	8.90E-07	--
beta-ionone	Pleasantness	dil1	rs7941591	11	59211265	T	C	0.3085	985	0.1936	0.07842	T	C	0.4398	314	13.01	6.04E-12	t	c	1299	8.90E-07	++
beta-ionone	Pleasantness	dil1	rs7941190	11	59132798	G	C	0.3225	985	0.2612	0.01938	G	C	0.3964	314	8.946	1.98E-06	c	g	1299	1.22E-05	--
beta-ionone	Pleasantness	dil1	rs7947825	11	59210550	G	A	0.1545	985	0.3786	0.007488	G	A	0.3039	314	10.99	3.91E-07	a	g	1299	1.41E-06	--
beta-ionone	Pleasantness	dil1	rs10896964	11	59132882	A	G	0.3215	985	0.2503	0.02496	A	G	0.3389	314	8.377	1.01E-05	a	g	1299	3.73E-05	++
beta-ionone	Pleasantness	dil1	rs1453541	11	59225221	C	T	0.2425	985	0.08221	0.4901	C	T	0.3165	314	10.13	7.26E-08	t	c	1299	0.001161	--
beta-ionone	Pleasantness	dil1	rs1453542	11	59224885	C	G	0.2395	985	0.0593	0.6207	C	G	0.1709	314	11.21	2.73E-06	c	g	1299	0.006205	++
beta-ionone	Pleasantness	dil1	rs1453543	11	59224720	A	G	0.0665	985	0.386	0.05815	A	G	0.1275	314	5.074	0.07086	a	g	1299	0.01115	++
beta-ionone	Pleasantness	dil1	rs17591107	11	59211421	T	C	0.154	985	-0.0573	0.6862	T	C	0.1289	314	7.706	0.0046	t	c	1299	0.2977	-+
beta-ionone	Pleasantness	dil1	rs1453544	11	59224608	G	A	0.154	985	-0.0573	0.6862	G	A	0.1275	314	7.913	0.003689	a	g	1299	0.282	+-
beta-ionone	Pleasantness	dil1	rs1453547	11	59189912	A	G	0.1505	985	-0.06579	0.6444	A	G	0.1275	314	8.385	0.002064	a	g	1299	0.2658	-+
beta-ionone	Pleasantness	dil1	rs11605572	11	59210761	G	C	0.154	985	-0.0573	0.6862	G	C	0.1331	314	7.886	0.003192	c	g	1299	0.2723	+-
beta-ionone	Pleasantness	dil2	rs6591536	11	59211188	G	A	0.3085	985	0.1936	0.07842	G	A	0.4398	318	16.59	5.53E-19	a	g	1303	3.08E-09	--
beta-ionone	Pleasantness	dil2	rs7941591	11	59211265	T	C	0.3085	985	0.1936	0.07842	T	C	0.4398	318	16.59	5.53E-19	t	c	1303	3.08E-09	++
beta-ionone	Pleasantness	dil2	rs7941190	11	59132798	G	C	0.3225	985	0.2612	0.01938	G	C	0.3964	318	12.18	5.98E-11	c	g	1303	1.40E-07	--
beta-ionone	Pleasantness	dil2	rs7947825	11	59210550	G	A	0.1545	985	0.3786	0.007488	G	A	0.3039	318	11.95	3.88E-08	a	g	1303	4.64E-07	--
beta-ionone	Pleasantness	dil2	rs10896964	11	59132882	A	G	0.3215	985	0.2503	0.02496	A	G	0.3389	318	11.59	6.03E-10	a	g	1303	5.53E-07	++
beta-ionone	Pleasantness	dil2	rs1453541	11	59225221	C	T	0.2425	985	0.08221	0.4901	C	T	0.3165	318	12.03	1.46E-10	t	c	1303	0.0001657	--
beta-ionone	Pleasantness	dil2	rs1453542	11	59224885	C	G	0.2395	985	0.0593	0.6207	C	G	0.1709	318	15.94	1.59E-11	c	g	1303	0.00017	++
beta-ionone	Pleasantness	dil2	rs1453543	11	59224720	A	G	0.0665	985	0.386	0.05815	A	G	0.1275	318	6.435	0.02296	a	g	1303	0.005594	++
beta-ionone	Pleasantness	dil2	rs17591107	11	59211421	T	C	0.154	985	-0.0573	0.6862	T	C	0.1289	318	13.63	5.16E-07	t	c	1303	0.03328	-+
beta-ionone	Pleasantness	dil2	rs1453544	11	59224608	G	A	0.154	985	-0.0573	0.6862	G	A	0.1275	318	13.41	8.60E-07	a	g	1303	0.03753	+-
beta-ionone	Pleasantness	dil2	rs1453547	11	59189912	A	G	0.1505	985	-0.06579	0.6444	A	G	0.1275	318	13.63	5.16E-07	a	g	1303	0.03764	-+
beta-ionone	Pleasantness	dil2	rs11605572	11	59210761	G	C	0.154	985	-0.0573	0.6862	G	C	0.1331	318	12.92	1.38E-06	c	g	1303	0.04199	+-
cis-3-hexen-1-ol	Pleasantness	dil1	rs3131087	6	29068759	C	A	0.395	973	0.3323	0.003036	C	A	0.2563	302	-0.9506	0.596	a	c	1275	0.01974	-+
cis-3-hexen-1-ol	Pleasantness	dil1	rs2394518	6	29069337	A	T	0.395	973	0.3323	0.003036	A	T	0.2563	302	-0.9506	0.596	a	t	1275	0.01974	+-
cis-3-hexen-1-ol	Pleasantness	dil1	rs3130765	6	29080450	G	A	0.395	973	0.3323	0.003036	G	A	0.2563	302	-0.9506	0.596	a	g	1275	0.01974	-+
cis-3-hexen-1-ol	Pleasantness	dil1	rs35771565	6	29012067	T	C	0.394	973	0.3293	0.003294	T	C	0.1989	302	-0.6606	0.7278	t	c	1275	0.01649	+-
cis-3-hexen-1-ol	Pleasantness	dil1	rs3130764	6	29080349	A	G	0.394	973	0.3293	0.003294	A	G	0.1975	302	-0.8525	0.6534	a	g	1275	0.01883	+-
cis-3-hexen-1-ol	Pleasantness	dil1	rs7341218	6	29012116	A	G	0.395	973	0.3323	0.003036	A	G	0.2591	302	-1.293	0.4715	a	g	1275	0.02516	+-
cis-3-hexen-1-ol	Pleasantness	dil1	rs3129158	6	29141772	A	G	0.4015	973	0.3026	0.006622	A	G	0.2017	302	-1.794	0.3414	a	g	1275	0.05627	+-
cis-3-hexen-1-ol	Pleasantness	dil1	rs3749977	6	29080344	A	G	0.2745	973	-0.2641	0.02707	A	G	0.4258	302	0.7232	0.6645	a	g	1275	0.08544	-+
cis-3-hexen-1-ol	Pleasantness	dil2	rs3131087	6	29068759	C	A	0.395	973	0.3323	0.003036	C	A	0.2563	315	4.656	0.01011	a	c	1288	0.000119	--
cis-3-hexen-1-ol	Pleasantness	dil2	rs2394518	6	29069337	A	T	0.395	973	0.3323	0.003036	A	T	0.2563	315	4.656	0.01011	a	t	1288	0.000119	++
cis-3-hexen-1-ol	Pleasantness	dil2	rs3130765	6	29080450	G	A	0.395	973	0.3323	0.003036	G	A	0.2563	315	4.656	0.01011	a	g	1288	0.000119	--
cis-3-hexen-1-ol	Pleasantness	dil2	rs35771565	6	29012067	T	C	0.394	973	0.3293	0.003294	T	C	0.1989	315	4.945	0.01055	t	c	1288	0.000134	++
cis-3-hexen-1-ol	Pleasantness	dil2	rs3130764	6	29080349	A	G	0.394	973	0.3293	0.003294	A	G	0.1975	315	4.729	0.01459	a	g	1288	0.0001684	++
cis-3-hexen-1-ol	Pleasantness	dil2	rs7341218	6	29012116	A	G	0.395	973	0.3323	0.003036	A	G	0.2591	315	4.304	0.01768	a	g	1288	0.0001773	++
cis-3-hexen-1-ol	Pleasantness	dil2	rs3129158	6	29141772	A	G	0.4015	973	0.3026	0.006622	A	G	0.2017	315	5.071	0.008326	a	g	1288	0.0002475	++
cis-3-hexen-1-ol	Pleasantness	dil2	rs3749977	6	29080344	A	G	0.2745	973	-0.2641	0.02707	A	G	0.4258	315	-2.146	0.2014	a	g	1288	0.01068	--
