# Supplementary material for: From musk to body odor: Decoding olfaction through genetic variation
Source: PLoS Genet. 2022 Feb 3;18(2):e1009564. doi: 10.1371/journal.pgen.1009564 (PMC8812863; doi:10.1371/journal.pgen.1009564)
Supplement: S1 Table — (XLSX) [file pgen.1009564.s004.xlsx]

## Sheet: Sheet1
	Odor	Intensity SE		Pleasantness SE
		h2	SE	h2	SE
	β-ionone	0.44	0.31	1e-06	0.31
	3M2H	0.25	0.34	0.51	0.32
	Galaxolide	0.33	0.28	0.195	0.32
	Cis-3-hexenol	1e-06	0.25	1e-06	0.28
	Decylaldehyde	0.15	0.25	1e-06	0.29
	Androstenone	0.18	0.29	0.46	0.37
	Caproic acid	0.006952	0.29	0.35	0.28
	Galbanum oxythiane	0.197	0.28	0.15	0.3
	MixB	0.19	0.27	1e-06	0.28
	MixA	1e-06	0.28	0.18	0.27
	Abbreviations: h2=heritability, SE=standard error
