# Supplementary material for: From musk to body odor: Decoding olfaction through genetic variation
Source: PLoS Genet. 2022 Feb 3;18(2):e1009564. doi: 10.1371/journal.pgen.1009564 (PMC8812863; doi:10.1371/journal.pgen.1009564)
Supplement: S2 Table — Haplotypes with the T variant from S151T always have the T variant from M263T. (XLSX) [file pgen.1009564.s005.xlsx]

## Sheet: Sheet1
		A Discovery cohort
		rs1453542 S151T
		rs1453541 M263T		S/S	S/T	T/T
			M/M	579	0	0
			M/T	4	353	0
			T/T	0	2	62
		B Validation cohort
		rs1453542 S151T
		rs1453541 M263T		S/S	S/T	T/T
			M/M	168	0	0
			M/T	69	83	0
			T/T	15	5	17
