# Supplementary material for: From musk to body odor: Decoding olfaction through genetic variation
Source: PLoS Genet. 2022 Feb 3;18(2):e1009564. doi: 10.1371/journal.pgen.1009564 (PMC8812863; doi:10.1371/journal.pgen.1009564)
Supplement: S3 Table — OR5AN1 and OR5A2 are in the same LD-band as OR4D6 (see main Fig 2.), meaning variants in these ORs are more likely to be inherited with the SNPs from OR4D6. After performing an additional analysis controlling for the top associated SNPs in OR4D6 (p-value after controlling for top SNP), we found no additional significant signal. (XLSX) [file pgen.1009564.s006.xlsx]

## Sheet: Sheet1
		Musks	Gene	SNP	Variant allele	P value	P value after controlling for top SNP
		Muscone	OR5AN1	rs7941190	G	3.25×10-08	0.76
		Broadly tuned musk	OR5A2	rs1453547	A	4.70×10-17	0.27
			OR5A2	rs17153691	G	4.04×10-06	0.28
		Nitro musks	OR1A1	rs4325604	T	0.63	0.88
			OR1A1	rs769427	T	0.43	0.59
		Discovery cohort data; n=1000
