# Supplementary material for: From musk to body odor: Decoding olfaction through genetic variation
Source: PLoS Genet. 2022 Feb 3;18(2):e1009564. doi: 10.1371/journal.pgen.1009564 (PMC8812863; doi:10.1371/journal.pgen.1009564)
Supplement: S4 Table — For each odor intensity phenotype, we examined SNPs 200kb upstream and downstream from the top associated SNP. We used PAINTOR to calculate posterior probability based on functional annotation linkage disequilibrium. In the case of two highly linked SNPs, such as with OR5A1 and OR4D6, the posterior probabilities sum to 99%. (XLSX) [file pgen.1009564.s007.xlsx]

## Sheet: Sheet1
		Odor	CHR	SNP	Pos(hg19)	Gene	Posterior Probability
		β-ionone	11	rs6591536	59211188	OR5A1	0.5
		β-ionone	11	rs7941591	59211265	OR5A1	0.5
		Galaxolide	11	rs1453542	59224885	OR4D6	0.422679
		Galaxolide	11	rs1453541	59225221	OR4D6	0.576369
		3M2H	11	rs10837814	5345128	OR51B2	1
		Abbreviations: CHR=Chromosome, Pos(hg19)=base pair position from genome build hg19
