# Supplementary material for: From musk to body odor: Decoding olfaction through genetic variation
Source: PLoS Genet. 2022 Feb 3;18(2):e1009564. doi: 10.1371/journal.pgen.1009564 (PMC8812863; doi:10.1371/journal.pgen.1009564)
Supplement: S5 Table — The bolded variants are the SNPs associated with change in Galaxolide perception. OR4D6 2 is a consensus version of OR4D6 across 10 closely related species. (XLSX) [file pgen.1009564.s008.xlsx]

## Sheet: Sheet1
		OR	Variant	Rs #	Frequency Discovery	Frequency Vaidation	Explanation
		OR4D6 (1)	Reference		0	0.09	Top association in discovery cohort, reference haplotype
		OR4D6 (2)	Consensus		n/a	n/a	Top association hit in discovery cohort, consensus sequence
		OR4D6 (3)	D96G	rs1453543	0.09	0.03	Top association in the discovery cohort, variant haplotype
			S151T	rs1453542
			M263T	rs1453541
		OR4D6 (4)	M59V	rs1453544	0.15	0.13	Top association in the discovery cohort, variant haplotype
			D96G	rs1453543
			S151T	rs1453542
			M263T	rs1453541
		OR4D6 (5)	D96G	rs1453543	0.69	0.53	Haplotype of OR4D6 not associated with changes from reference
		OR5A1 (1)	Reference		0	0.4	Top association in validation cohort, reference haplotype
		OR5A1 (2)	D183N	rs6591536	0	0.56	Top association in validation cohort, variant haplotype
		OR5AN1 (1)	Reference		0.05	0.37	In OR4D6 cluster
		OR5A2 (1)	Reference		0.0035	0.83	In OR4D6 cluster
		OR5A2 (2)	P172L	rs1453547	0	0.13	Variant of OR5A2 in OR4D6 cluster
