# Supplementary material for: From musk to body odor: Decoding olfaction through genetic variation
Source: PLoS Genet. 2022 Feb 3;18(2):e1009564. doi: 10.1371/journal.pgen.1009564 (PMC8812863; doi:10.1371/journal.pgen.1009564)
Supplement: S6 Table — The bolded variants are the SNPs associated with change in 3M2H perception. (XLSX) [file pgen.1009564.s009.xlsx]

## Sheet: Sheet1
		OR	Variant	rs #	Frequency Discovery	Frequency Vaidation	Explanation
		OR51B2 (1)	Reference		0.47	0.21	Top association in validation study, reference haplotype
		OR51B2 (2)	C120R	rs7952293	0	0.44	Top association hit in validation cohort, variant haplotype
			L134F	rs10837814
			C209S	rs7937237
		OR51B4	V36I	rs7118113	0.62	0.31	In OR51B2 cluster, and nearest OR to top association in discovery study (SNP in non-coding region)
			M147T	rs10837771
		OR52A1	Reference		0.03	0.05	Top association in discovery study (SNP in a non-coding region) is an eQTL affecting expression of OR52A1, making OR52A1 the putative responding receptor
		OR52A4	Reference		0.39	1	In OR52A1 cluster
		OR52A5	Reference		0.44	0.91	In OR52A1 cluster
		OR51B6	Reference		0.44	0.4	In OR51B2/4 cluster
		OR51B5 (1)	Reference		0	0.13	In OR51B2/4 cluster
		OR51B5 (2)	I102T	rs11036912	0	0.32	Variant of OR51B5 in the OR51B2/4 cluster
			P160L	rs4910551
