# Supplementary material for: From musk to body odor: Decoding olfaction through genetic variation
Source: PLoS Genet. 2022 Feb 3;18(2):e1009564. doi: 10.1371/journal.pgen.1009564 (PMC8812863; doi:10.1371/journal.pgen.1009564)
Supplement: S7 Table — (XLSX) [file pgen.1009564.s010.xlsx]

## Sheet: Sheet1
	A. Discovery study
	Odor	Company	CAS #	Catalog #	Reported Purity
	Beta-ionone	Sigma	79-77-6	I12603	>96%
	trans-3-methyl-2-hexenoic acid (3M2H)	Mercachem	27960-21-0	custom chemical	n/a
	Galaxolide (50% solution in diethyl phthalate)	Sigma	1222-05-5	W520608	48-52%
	Cis-3-hexenol	Sigma	928-96-1	H12900-10G	>97.5%
	Decylaldehyde	Sigma		D7384	>98%
			112-31-2
	Androstenone	Sigma	18339-16-7	A8008	>98%
	Caproic acid	Sigma	142-62-1	21530	>98%
	Galbanum oxathiane	Symrise	67715-80-4	660578	>98% (sum of isomers)
	Mix B	Firmenich	n/a	n/a	Mixture
	Mix A	IFF	n/a	n/a	Mixture
	B. Validation study
	Odor	Company	CAS #	Catalog #	Reported Purity
	Androstenone	Sigma-Aldrich	18339-16-7	A8008	>98%
	Beta-ionone	Sigma-Aldrich	79-77-6	I12603	>96%
	Caproic acid	Sigma-Aldrich	142-62-1	21530	>98%
	Cis-3-hexen-1-ol	Sigma-Aldrich	928-96-1	H12900-10G	>97.5%
	Galaxolide	Sigma-Aldrich	1222-05-5	57524	>85%
	trans-3-methyl-2-hexenoic acid (3M2H)	Synthonix	27960-21-0	M62391	>98%
